# Supplementary material for: N-Cyclo­hexyl-2-(2,3-dichloro­phenyl­sulfan­yl)acetamide
Source: Acta Crystallogr Sect E Struct Rep Online. 2008 Dec 6;65(Pt 1):o32. doi: 10.1107/S1600536808040464 (PMC2967950; doi:10.1107/S1600536808040464)
Supplement: Supplementary file 1 [file e-65-00o32-sup1.cif]

##############################################################################
###                                                                        ###
###        Electronic paper (Acta Crystallographica Section E)             ###
###                                                                        ###
##############################################################################
#                                                                            #
# This CIF contains the data in a paper accepted for publication in Acta     #
# Crystallographica Section E. It conforms to the requirements of Notes      #
# for Authors for Section E, and has been peer reviewed under the auspices   #
# of the IUCr Commission on Journals.                                        #
#                                                                            #
# Full details of the Crystallographic Information File format               #
# are given in the paper "The Crystallographic Information File (CIF):       #
# a New Standard Archive File for Crystallography" by S. R. Hall, F. H.      #
# Allen and I. D. Brown [Acta Cryst. (1991), A47, 655-685].                  #
#                                                                            #
# The current version of the core CIF dictionary is obtainable from          #
# ftp://ftp.iucr.org/pub/cif_core.dic. The current version number is 2.4.    #
#                                                                            #
# Software is freely available for graphical display of the structure(s) in  #
# this CIF.  For information consult the CIF home page http://www.iucr.org/  #
# cif/home.html                                                              #
#                                                                            #
# This file may be used for bona fide research purposes within the           #
# scientific community so long as proper attribution is given to the journal # 
# article from which it was obtained.                                        #
#                                                                            #
##############################################################################
                                             
data_I
_audit_creation_method     SHELXL97
_chemical_name_systematic
;
<i>N</i>-Cyclohexyl-2-(2,3-dichlorophenylsulfanyl)acetamide
;
_chemical_name_common     ?
_chemical_formula_moiety     'C14 H17 Cl2 N O S'
_chemical_formula_sum     'C14 H17 Cl2 N O S'
_chemical_formula_iupac     'C14 H17 Cl2 N O S'
_chemical_formula_weight     318.25
_chemical_melting_point     ?
_symmetry_cell_setting     monoclinic
_symmetry_space_group_name_H-M     'P 21/c'
_symmetry_space_group_name_Hall     '-P 2ybc'
loop_
    _symmetry_equiv_pos_as_xyz
    'x, y, z'
    '-x, y+1/2, -z+1/2'
    '-x, -y, -z'
    'x, -y-1/2, z-1/2'
_cell_length_a     13.427(2)
_cell_length_b     12.877(2)
_cell_length_c     9.1807(16)
_cell_angle_alpha     90.00
_cell_angle_beta     104.849(3)
_cell_angle_gamma     90.00
_cell_volume     1534.3(5)
_cell_formula_units_Z     4
_cell_measurement_reflns_used     1963
_cell_measurement_theta_min     2.79
_cell_measurement_theta_max     23.31
_cell_measurement_temperature     293(2)
_exptl_crystal_description     needle
_exptl_crystal_colour     colourless
_exptl_crystal_size_max     0.10
_exptl_crystal_size_mid     0.06
_exptl_crystal_size_min     0.02
_exptl_crystal_density_diffrn     1.378
_exptl_crystal_density_meas     ?
_exptl_crystal_density_method     'not measured'
_exptl_crystal_F_000     664
_exptl_absorpt_coefficient_mu     0.551
_exptl_absorpt_correction_type     multi-scan
_exptl_absorpt_process_details     '(SADABS; Bruker, 2005)'
_exptl_absorpt_correction_T_min     0.9470
_exptl_absorpt_correction_T_max     0.9891
_exptl_special_details
;
;
_diffrn_ambient_temperature     273(2)
_diffrn_radiation_type     MoK\a
_diffrn_radiation_wavelength     0.71073
_diffrn_radiation_source     'fine-focus sealed tube'
_diffrn_radiation_monochromator     graphite
_diffrn_measurement_device_type     'Bruker SMART CCD area-detector'
_diffrn_measurement_method     '\f and \w'
_diffrn_detector_area_resol_mean     ?
_diffrn_reflns_number     7968
_diffrn_reflns_av_R_equivalents     0.0325
_diffrn_reflns_av_sigmaI/netI     0.0361
_diffrn_reflns_theta_min     1.57
_diffrn_reflns_theta_max     25.05
_diffrn_reflns_theta_full     25.05
_diffrn_measured_fraction_theta_max     0.999
_diffrn_measured_fraction_theta_full     0.999
_diffrn_reflns_limit_h_min     -15
_diffrn_reflns_limit_h_max     15
_diffrn_reflns_limit_k_min     -15
_diffrn_reflns_limit_k_max     15
_diffrn_reflns_limit_l_min     -10
_diffrn_reflns_limit_l_max     10
_diffrn_standards_number     ?
_diffrn_standards_interval_count     ?
_diffrn_standards_interval_time     ?
_diffrn_standards_decay_%     ?
_refine_special_details
;
;
_reflns_number_total     2712
_reflns_number_gt     1972
_reflns_threshold_expression     I>2\s(I)
_refine_ls_structure_factor_coef     Fsqd
_refine_ls_matrix_type     full
_refine_ls_R_factor_all     0.0584
_refine_ls_R_factor_gt     0.0381
_refine_ls_wR_factor_gt     0.0846
_refine_ls_wR_factor_ref     0.0948
_refine_ls_goodness_of_fit_ref     1.052
_refine_ls_restrained_S_all     1.052
_refine_ls_number_reflns     2712
_refine_ls_number_parameters     173
_refine_ls_number_restraints     0
_refine_ls_hydrogen_treatment     constr
_refine_ls_weighting_scheme     calc
_refine_ls_weighting_details
       'calc w = 1/[\s^2^(Fo^2^)+(0.0364P)^2^+0.4415P] where P=(Fo^2^+2Fc^2^)/3'
_atom_sites_solution_hydrogens     geom
_atom_sites_solution_primary     direct
_atom_sites_solution_secondary     difmap
_refine_ls_shift/su_max     0.001
_refine_ls_shift/su_mean     0.000
_refine_diff_density_max     0.263
_refine_diff_density_min     -0.268
_refine_ls_extinction_method     'SHELXL97 (Sheldrick, 2008)'
_refine_ls_extinction_coef     0.0083(12)
_refine_ls_extinction_expression
                                  'Fc^*^=kFc[1+0.001xFc^2^\l^3^/sin(2\q)]^-1/4^'
loop_
    _atom_type_symbol
    _atom_type_description
    _atom_type_scat_dispersion_real
    _atom_type_scat_dispersion_imag
    _atom_type_scat_source
    'C' 'C' 0.0033 0.0016
                         'International Tables Vol C Tables 4.2.6.8 and 6.1.1.4'
    'H' 'H' 0.0000 0.0000
                         'International Tables Vol C Tables 4.2.6.8 and 6.1.1.4'
    'N' 'N' 0.0061 0.0033
                         'International Tables Vol C Tables 4.2.6.8 and 6.1.1.4'
    'O' 'O' 0.0106 0.0060
                         'International Tables Vol C Tables 4.2.6.8 and 6.1.1.4'
    'S' 'S' 0.1246 0.1234
                         'International Tables Vol C Tables 4.2.6.8 and 6.1.1.4'
    'Cl' 'Cl' 0.1484 0.1585
                         'International Tables Vol C Tables 4.2.6.8 and 6.1.1.4'
_computing_data_collection     'SMART (Bruker, 2005)'
_computing_cell_refinement     'SAINT (Bruker, 2005)'
_computing_data_reduction     'SAINT (Bruker, 2005)'
_computing_structure_solution     'SHELXS97 (Sheldrick, 2008)'
_computing_structure_refinement     'SHELXL97 (Sheldrick, 2008)'
_computing_molecular_graphics     'SHELXTL (Sheldrick, 2008)'
_computing_publication_material     'SHELXTL (Sheldrick, 2008)'
loop_
    _atom_site_type_symbol
    _atom_site_label
    _atom_site_fract_x
    _atom_site_fract_y
    _atom_site_fract_z
    _atom_site_U_iso_or_equiv
    _atom_site_adp_type
    _atom_site_calc_flag
    _atom_site_refinement_flags
    _atom_site_occupancy
    _atom_site_disorder_assembly
    _atom_site_disorder_group
    S S1 0.85908(5) 0.72227(5) 0.05020(7) 0.0493(2) Uani d . 1 . .
    Cl Cl1 1.06216(5) 0.73736(6) -0.03167(9) 0.0719(3) Uani d . 1 . .
    Cl Cl2 1.24245(6) 0.58238(7) 0.09765(11) 0.0941(3) Uani d . 1 . .
    O O1 0.66239(12) 0.81810(13) -0.02975(18) 0.0506(4) Uani d . 1 . .
    C C1 1.04846(17) 0.64033(18) 0.0911(3) 0.0455(6) Uani d . 1 . .
    C C2 1.12759(19) 0.5724(2) 0.1488(3) 0.0549(7) Uani d . 1 . .
    C C3 1.1172(2) 0.4955(2) 0.2479(3) 0.0647(8) Uani d . 1 . .
    H H3 1.1712 0.4502 0.2875 0.078 Uiso calc R 1 . .
    C C4 1.0261(2) 0.4870(2) 0.2872(3) 0.0639(7) Uani d . 1 . .
    H H4 1.0184 0.4352 0.3541 0.077 Uiso calc R 1 . .
    C C5 0.94551(19) 0.55371(19) 0.2295(3) 0.0528(6) Uani d . 1 . .
    H H5 0.8838 0.5460 0.2567 0.063 Uiso calc R 1 . .
    C C6 0.95562(17) 0.63200(17) 0.1317(3) 0.0409(5) Uani d . 1 . .
    C C7 0.75922(16) 0.69227(18) 0.1412(3) 0.0436(6) Uani d . 1 . .
    H H7A 0.7322 0.6232 0.1129 0.052 Uiso calc R 1 . .
    H H7B 0.7862 0.6945 0.2498 0.052 Uiso calc R 1 . .
    C C8 0.67521(16) 0.77252(17) 0.0911(3) 0.0395(5) Uani d . 1 . .
    N N1 0.61760(14) 0.78834(15) 0.1866(2) 0.0483(5) Uani d . 1 . .
    H H1 0.6331 0.7557 0.2711 0.058 Uiso calc R 1 . .
    C C9 0.52927(17) 0.85822(19) 0.1558(3) 0.0461(6) Uani d . 1 . .
    H H9 0.5418 0.9135 0.0893 0.055 Uiso calc R 1 . .
    C C10 0.5189(2) 0.9077(2) 0.2997(3) 0.0596(7) Uani d . 1 . .
    H H10A 0.5807 0.9472 0.3443 0.072 Uiso calc R 1 . .
    H H10B 0.5121 0.8539 0.3704 0.072 Uiso calc R 1 . .
    C C11 0.4258(3) 0.9791(3) 0.2719(4) 0.0849(10) Uani d . 1 . .
    H H11A 0.4185 1.0055 0.3676 0.102 Uiso calc R 1 . .
    H H11B 0.4368 1.0379 0.2118 0.102 Uiso calc R 1 . .
    C C12 0.3288(3) 0.9245(3) 0.1922(4) 0.0917(11) Uani d . 1 . .
    H H12A 0.2721 0.9736 0.1706 0.110 Uiso calc R 1 . .
    H H12B 0.3133 0.8707 0.2571 0.110 Uiso calc R 1 . .
    C C13 0.3393(2) 0.8767(3) 0.0481(4) 0.0904(11) Uani d . 1 . .
    H H13A 0.3477 0.9311 -0.0210 0.108 Uiso calc R 1 . .
    H H13B 0.2772 0.8383 0.0015 0.108 Uiso calc R 1 . .
    C C14 0.4319(2) 0.8039(3) 0.0773(4) 0.0812(10) Uani d . 1 . .
    H H14A 0.4203 0.7460 0.1386 0.097 Uiso calc R 1 . .
    H H14B 0.4389 0.7763 -0.0178 0.097 Uiso calc R 1 . .
loop_
    _atom_site_aniso_label
    _atom_site_aniso_U_11
    _atom_site_aniso_U_22
    _atom_site_aniso_U_33
    _atom_site_aniso_U_12
    _atom_site_aniso_U_13
    _atom_site_aniso_U_23
    S1 0.0419(3) 0.0507(4) 0.0586(4) 0.0076(3) 0.0191(3) 0.0136(3)
    Cl1 0.0579(4) 0.0733(5) 0.0933(6) 0.0049(3) 0.0355(4) 0.0264(4)
    Cl2 0.0492(5) 0.1011(7) 0.1388(8) 0.0170(4) 0.0364(5) 0.0111(6)
    O1 0.0577(10) 0.0588(10) 0.0387(9) 0.0133(8) 0.0183(8) 0.0075(8)
    C1 0.0441(13) 0.0426(14) 0.0500(15) 0.0009(11) 0.0124(11) -0.0024(12)
    C2 0.0416(14) 0.0547(16) 0.0675(18) 0.0065(12) 0.0124(12) -0.0051(14)
    C3 0.0586(17) 0.0533(17) 0.076(2) 0.0156(14) 0.0058(15) 0.0047(15)
    C4 0.0727(19) 0.0484(16) 0.0700(19) 0.0114(14) 0.0175(15) 0.0152(14)
    C5 0.0537(15) 0.0471(14) 0.0599(16) 0.0036(12) 0.0189(13) 0.0064(13)
    C6 0.0425(13) 0.0366(12) 0.0431(13) 0.0022(10) 0.0100(10) -0.0015(11)
    C7 0.0432(13) 0.0476(14) 0.0417(13) 0.0029(11) 0.0142(10) 0.0024(11)
    C8 0.0374(12) 0.0429(13) 0.0383(13) -0.0024(10) 0.0101(10) -0.0063(11)
    N1 0.0471(11) 0.0620(13) 0.0394(11) 0.0143(10) 0.0174(9) 0.0104(10)
    C9 0.0431(13) 0.0552(15) 0.0429(14) 0.0087(11) 0.0165(11) 0.0060(12)
    C10 0.0648(17) 0.0590(17) 0.0545(16) 0.0130(14) 0.0140(14) -0.0059(14)
    C11 0.100(3) 0.084(2) 0.070(2) 0.044(2) 0.0194(19) -0.0107(18)
    C12 0.068(2) 0.113(3) 0.105(3) 0.034(2) 0.042(2) 0.009(2)
    C13 0.0447(17) 0.106(3) 0.111(3) 0.0128(17) 0.0022(17) -0.025(2)
    C14 0.0518(17) 0.088(2) 0.095(2) 0.0106(16) 0.0030(16) -0.0380(19)
_geom_special_details
;
;
loop_
    _geom_bond_atom_site_label_1
    _geom_bond_atom_site_label_2
    _geom_bond_site_symmetry_2
    _geom_bond_distance
    _geom_bond_publ_flag
    S1 C6 . 1.759(2) ?
    S1 C7 . 1.794(2) ?
    Cl1 C1 . 1.724(2) ?
    Cl2 C2 . 1.728(3) ?
    O1 C8 . 1.228(2) ?
    C1 C2 . 1.373(3) ?
    C1 C6 . 1.394(3) ?
    C2 C3 . 1.376(4) ?
    C3 C4 . 1.365(4) ?
    C3 H3 . 0.9300 ?
    C4 C5 . 1.377(3) ?
    C4 H4 . 0.9300 ?
    C5 C6 . 1.380(3) ?
    C5 H5 . 0.9300 ?
    C7 C8 . 1.512(3) ?
    C7 H7A . 0.9700 ?
    C7 H7B . 0.9700 ?
    C8 N1 . 1.325(3) ?
    N1 C9 . 1.457(3) ?
    N1 H1 . 0.8600 ?
    C9 C14 . 1.495(4) ?
    C9 C10 . 1.505(3) ?
    C9 H9 . 0.9800 ?
    C10 C11 . 1.520(4) ?
    C10 H10A . 0.9700 ?
    C10 H10B . 0.9700 ?
    C11 C12 . 1.496(4) ?
    C11 H11A . 0.9700 ?
    C11 H11B . 0.9700 ?
    C12 C13 . 1.499(4) ?
    C12 H12A . 0.9700 ?
    C12 H12B . 0.9700 ?
    C13 C14 . 1.524(4) ?
    C13 H13A . 0.9700 ?
    C13 H13B . 0.9700 ?
    C14 H14A . 0.9700 ?
    C14 H14B . 0.9700 ?
loop_
    _geom_angle_atom_site_label_1
    _geom_angle_atom_site_label_2
    _geom_angle_atom_site_label_3
    _geom_angle_site_symmetry_1
    _geom_angle_site_symmetry_3
    _geom_angle
    _geom_angle_publ_flag
    C6 S1 C7 . . 102.52(11) ?
    C2 C1 C6 . . 120.3(2) ?
    C2 C1 Cl1 . . 120.80(19) ?
    C6 C1 Cl1 . . 118.90(18) ?
    C1 C2 C3 . . 120.9(2) ?
    C1 C2 Cl2 . . 120.3(2) ?
    C3 C2 Cl2 . . 118.8(2) ?
    C4 C3 C2 . . 118.9(2) ?
    C4 C3 H3 . . 120.6 ?
    C2 C3 H3 . . 120.6 ?
    C3 C4 C5 . . 121.1(3) ?
    C3 C4 H4 . . 119.4 ?
    C5 C4 H4 . . 119.4 ?
    C4 C5 C6 . . 120.5(2) ?
    C4 C5 H5 . . 119.7 ?
    C6 C5 H5 . . 119.7 ?
    C5 C6 C1 . . 118.3(2) ?
    C5 C6 S1 . . 125.10(18) ?
    C1 C6 S1 . . 116.58(17) ?
    C8 C7 S1 . . 107.41(15) ?
    C8 C7 H7A . . 110.2 ?
    S1 C7 H7A . . 110.2 ?
    C8 C7 H7B . . 110.2 ?
    S1 C7 H7B . . 110.2 ?
    H7A C7 H7B . . 108.5 ?
    O1 C8 N1 . . 123.6(2) ?
    O1 C8 C7 . . 121.53(19) ?
    N1 C8 C7 . . 114.8(2) ?
    C8 N1 C9 . . 123.41(19) ?
    C8 N1 H1 . . 118.3 ?
    C9 N1 H1 . . 118.3 ?
    N1 C9 C14 . . 111.9(2) ?
    N1 C9 C10 . . 110.20(19) ?
    C14 C9 C10 . . 110.7(2) ?
    N1 C9 H9 . . 108.0 ?
    C14 C9 H9 . . 108.0 ?
    C10 C9 H9 . . 108.0 ?
    C9 C10 C11 . . 111.5(2) ?
    C9 C10 H10A . . 109.3 ?
    C11 C10 H10A . . 109.3 ?
    C9 C10 H10B . . 109.3 ?
    C11 C10 H10B . . 109.3 ?
    H10A C10 H10B . . 108.0 ?
    C12 C11 C10 . . 111.9(3) ?
    C12 C11 H11A . . 109.2 ?
    C10 C11 H11A . . 109.2 ?
    C12 C11 H11B . . 109.2 ?
    C10 C11 H11B . . 109.2 ?
    H11A C11 H11B . . 107.9 ?
    C11 C12 C13 . . 110.9(3) ?
    C11 C12 H12A . . 109.4 ?
    C13 C12 H12A . . 109.4 ?
    C11 C12 H12B . . 109.4 ?
    C13 C12 H12B . . 109.4 ?
    H12A C12 H12B . . 108.0 ?
    C12 C13 C14 . . 110.7(3) ?
    C12 C13 H13A . . 109.5 ?
    C14 C13 H13A . . 109.5 ?
    C12 C13 H13B . . 109.5 ?
    C14 C13 H13B . . 109.5 ?
    H13A C13 H13B . . 108.1 ?
    C9 C14 C13 . . 111.7(2) ?
    C9 C14 H14A . . 109.3 ?
    C13 C14 H14A . . 109.3 ?
    C9 C14 H14B . . 109.3 ?
    C13 C14 H14B . . 109.3 ?
    H14A C14 H14B . . 107.9 ?
loop_
    _geom_torsion_atom_site_label_1
    _geom_torsion_atom_site_label_2
    _geom_torsion_atom_site_label_3
    _geom_torsion_atom_site_label_4
    _geom_torsion_site_symmetry_1
    _geom_torsion_site_symmetry_2
    _geom_torsion_site_symmetry_3
    _geom_torsion_site_symmetry_4
    _geom_torsion
    _geom_torsion_publ_flag
    S1 C7 C8 O1 . . . . 25.9(3) ?
    S1 C7 C8 N1 . . . . -154.55(17) ?
    O1 C8 N1 C9 . . . . 3.0(4) ?
    C7 C8 N1 C9 . . . . -176.6(2) ?
    C8 N1 C9 C14 . . . . 89.3(3) ?
    C8 N1 C9 C10 . . . . -147.0(2) ?
    N1 C9 C10 C11 . . . . -178.6(2) ?
    C14 C9 C10 C11 . . . . -54.3(3) ?
    C9 C10 C11 C12 . . . . 54.7(4) ?
    C10 C11 C12 C13 . . . . -55.3(4) ?
    C11 C12 C13 C14 . . . . 55.8(4) ?
    N1 C9 C14 C13 . . . . 178.9(3) ?
    C10 C9 C14 C13 . . . . 55.5(3) ?
    C12 C13 C14 C9 . . . . -56.5(4) ?
loop_
    _geom_hbond_atom_site_label_D
    _geom_hbond_atom_site_label_H
    _geom_hbond_atom_site_label_A
    _geom_hbond_site_symmetry_A
    _geom_hbond_distance_DH
    _geom_hbond_distance_HA
    _geom_hbond_distance_DA
    _geom_hbond_angle_DHA
    N H0A O2 4_576 0.86 2.01 2.867(2) 177
data_global
_journal_date_recd_electronic     2008-09-20
_journal_date_accepted     2008-12-01
_journal_name_full     'Acta Crystallographica, Section E'
_journal_year     2009
_journal_volume     65
_journal_issue      1
_journal_page_first     o32
_journal_page_last     o32
_journal_paper_category     QO
_journal_coeditor_code     CS2098
_publ_contact_author_name     'Zhu-Bo Li'
_publ_contact_author_address
;
College of Pharmaceutical Sciences
Southwest University
Chongqing 400716
People's Republic of China
;
_publ_contact_author_email     lizhubo2007@163.com
_publ_contact_author_fax     ?
_publ_contact_author_phone     ?
_publ_section_title
;
<i>N</i>-Cyclohexyl-2-(2,3-dichlorophenylsulfanyl)acetamide
;
loop_
    _publ_author_name
    _publ_author_address
    'Li, Zhu-Bo'
;
College of Pharmaceutical Sciences
Southwest University
Chongqing 400716
People's Republic of China
;
    'Li, Jing'
;
College of Pharmaceutical Sciences
Southwest University
Chongqing 400716
People's Republic of China
;
    'Dong, Wen-Liang'
;
Shandong University of Traditional Chinese Medicine
Jinan 250355
People's Republic of China
;
    'Zuo, Hua'
;
College of Pharmaceutical Sciences
Southwest University
Chongqing 400716
People's Republic of China
;
    'He, Xiao-Yan'
;
College of Pharmaceutical Sciences
Southwest University
Chongqing 400716
People's Republic of China
;
