# Supplementary material for: N-Cyclo­hexyl-2-(2,3-dichloro­phenyl­sulfan­yl)acetamide
Source: Acta Crystallogr Sect E Struct Rep Online. 2008 Dec 6;65(Pt 1):o32. doi: 10.1107/S1600536808040464 (PMC2967950; doi:10.1107/S1600536808040464)
Supplement: Supplementary file 2 [file e-65-00o32-Isup2.hkl]

# 
# h,k,l, Fc-squared, Fo-squared, sigma(Fo-squared) and status flag 
# 
data_I
_shelx_title ' 123 in P2(1)/c' 
_shelx_refln_list_code          4 
_shelx_F_calc_maximum      164.80 
_exptl_crystal_F_000       664.00 
_reflns_d_resolution_high  0.8394 
 
loop_ 
 _symmetry_equiv_pos_as_xyz 
 'x, y, z' 
 '-x, y+1/2, -z+1/2' 
 '-x, -y, -z' 
 'x, -y-1/2, z-1/2' 
 
_cell_length_a    13.4270 
_cell_length_b    12.8766 
_cell_length_c     9.1807 
_cell_angle_alpha  90.000 
_cell_angle_beta  104.849 
_cell_angle_gamma  90.000 
 
_shelx_F_squared_multiplier     1.000 
 
loop_ 
 _refln_index_h 
 _refln_index_k 
 _refln_index_l 
 _refln_F_squared_calc 
 _refln_F_squared_meas 
 _refln_F_squared_sigma 
 _refln_observed_status 
   1   0   0     2246.65     2217.67     36.23 o 
   2   0   0     2158.73     2134.17     36.83 o 
   3   0   0     1773.44     1784.82     34.10 o 
   4   0   0      192.52      199.34      9.26 o 
   5   0   0     1507.58     1561.84     24.41 o 
   6   0   0      415.81      431.01     14.37 o 
   7   0   0      514.78      496.71     19.48 o 
   8   0   0      102.75       90.47     13.71 o 
   9   0   0       25.38       26.17      6.28 o 
  10   0   0     5073.28     5015.57    101.66 o 
  11   0   0     2882.14     2807.24     69.35 o 
  12   0   0        9.77       21.49      7.60 o 
  13   0   0       33.84       21.91      8.57 o 
  14   0   0        5.97        8.21      7.67 o 
  15   0   0      139.43      130.01     18.62 o 
   1   1   0     1683.25     1657.33     19.97 o 
   2   1   0      447.47      458.05     11.48 o 
   3   1   0       77.87       70.48      4.24 o 
   4   1   0     2031.76     1951.50     22.64 o 
   5   1   0     9318.70     9347.71     76.64 o 
   6   1   0     1409.52     1296.70     15.98 o 
   7   1   0       45.58       56.50      3.51 o 
   8   1   0       24.73       27.35      3.33 o 
   9   1   0     1313.11     1333.69     18.59 o 
  10   1   0      101.33       92.62      6.69 o 
  11   1   0      456.25      451.48     23.94 o 
  12   1   0       87.72       78.25      8.89 o 
  13   1   0        7.46        2.62      4.07 o 
  14   1   0        6.12        9.83      5.04 o 
  15   1   0       59.22       65.01     28.20 o 
   0   2   0     4563.85     4723.80     74.98 o 
   1   2   0       86.73       86.71      3.27 o 
   2   2   0        0.80       -1.76      1.17 o 
   3   2   0      307.41      293.45      5.53 o 
   4   2   0     3837.42     3748.14     34.08 o 
   5   2   0      257.54      261.85      5.89 o 
   6   2   0      201.06      180.80      5.23 o 
   7   2   0      128.56      132.36      4.94 o 
   8   2   0      450.88      483.25      9.87 o 
   9   2   0      631.89      651.14     14.89 o 
  10   2   0      495.49      476.77     13.30 o 
  11   2   0      214.48      204.51     18.11 o 
  12   2   0        5.77       -1.68      3.40 o 
  13   2   0      141.22      144.01     12.48 o 
  14   2   0      209.46      218.77     15.48 o 
  15   2   0      174.40      185.18     15.15 o 
   1   3   0    17113.38    16824.71    118.01 o 
   2   3   0     1185.46     1130.61     14.64 o 
   3   3   0     8122.24     8142.71     72.74 o 
   4   3   0      634.53      620.48     11.20 o 
   5   3   0     8655.68     9020.96     76.01 o 
   6   3   0      794.00      707.01     11.35 o 
   7   3   0     2522.98     2562.94     31.46 o 
   8   3   0       13.37       12.00      3.18 o 
   9   3   0     1803.07     1838.42     32.83 o 
  10   3   0     1781.78     1818.18     29.18 o 
  11   3   0      108.86      104.92      7.90 o 
  12   3   0       79.92       86.55      9.73 o 
  13   3   0      101.69      111.04     11.28 o 
  14   3   0       50.29       47.73     11.78 o 
  15   3   0        5.07       -3.05      5.17 o 
   0   4   0     3371.52     3229.12     34.57 o 
   1   4   0     3966.12     3863.68     28.44 o 
   2   4   0      968.24      981.46     12.06 o 
   3   4   0       69.81       83.35      3.81 o 
   4   4   0     5721.03     5963.32     52.65 o 
   5   4   0       29.43       37.41      3.24 o 
   6   4   0      201.02      227.14      7.56 o 
   7   4   0      436.66      503.88     10.24 o 
   8   4   0       81.05       98.87      9.67 o 
   9   4   0       61.68       69.16      6.28 o 
  10   4   0        1.13       -1.81      3.64 o 
  11   4   0      120.52      110.54      8.36 o 
  12   4   0       41.68       22.26      5.77 o 
  13   4   0       57.99       40.41      7.90 o 
  14   4   0      261.70      316.33     17.62 o 
   1   5   0      211.23      212.63      4.18 o 
   2   5   0       13.07       14.41      1.70 o 
   3   5   0       42.86       44.02      2.80 o 
   4   5   0      134.46      111.50      6.23 o 
   5   5   0     2328.04     2152.78     24.89 o 
   6   5   0      358.70      339.64     10.12 o 
   7   5   0       22.99       29.75      3.60 o 
   8   5   0      461.66      491.64     13.57 o 
   9   5   0       21.57       41.11      6.97 o 
  10   5   0       60.62       57.30      6.51 o 
  11   5   0       94.99      100.25     16.68 o 
  12   5   0       23.69       20.39      5.50 o 
  13   5   0       14.44        8.30      6.90 o 
  14   5   0        0.16        4.77      5.74 o 
   0   6   0     3020.91     2842.16     40.45 o 
   1   6   0      772.21      756.33      9.57 o 
   2   6   0      354.90      352.03      6.14 o 
   3   6   0      171.31      182.16      5.24 o 
   4   6   0        0.19        3.08      2.84 o 
   5   6   0      273.85      240.28      7.41 o 
   6   6   0      303.18      276.19     10.83 o 
   7   6   0      142.30      143.43      6.58 o 
   8   6   0       84.44       88.76      6.94 o 
   9   6   0       98.69       81.45      7.53 o 
  10   6   0      288.79      314.05     12.37 o 
  11   6   0      292.80      277.33     12.43 o 
  12   6   0       27.42       14.39      6.94 o 
  13   6   0      128.40      134.75     26.13 o 
  14   6   0       12.16       19.88     10.89 o 
   1   7   0      842.25      863.36     10.99 o 
   2   7   0       86.70      106.19      3.68 o 
   3   7   0        5.10        6.70      2.38 o 
   4   7   0     1631.52     1622.16     18.40 o 
   5   7   0      497.70      478.69     10.86 o 
   6   7   0      802.81      836.68     21.64 o 
   7   7   0        0.28       -1.85      2.37 o 
   8   7   0      102.92      112.79      7.88 o 
   9   7   0        5.89        3.93      3.34 o 
  10   7   0       50.81       40.09      7.64 o 
  11   7   0      240.67      255.61     12.65 o 
  12   7   0        6.88        9.17      4.96 o 
  13   7   0       12.75       20.66     14.19 o 
   0   8   0      110.84      108.84      6.30 o 
   1   8   0      880.12      871.18     11.67 o 
   2   8   0     1705.18     1688.06     17.67 o 
   3   8   0       35.90       42.60      3.34 o 
   4   8   0        7.23        1.23      2.36 o 
   5   8   0      213.50      221.44      8.29 o 
   6   8   0        1.32        4.95      2.79 o 
   7   8   0        0.01        3.26      2.74 o 
   8   8   0      259.86      239.06     16.53 o 
   9   8   0      227.78      243.77     11.14 o 
  10   8   0        0.40        0.10      4.08 o 
  11   8   0        3.24        1.52      6.24 o 
  12   8   0       77.59       86.12     12.05 o 
  13   8   0       19.58       13.91      7.61 o 
   1   9   0        3.09        5.92      2.35 o 
   2   9   0       16.49       18.09      3.17 o 
   3   9   0      223.92      213.05     12.37 o 
   4   9   0      141.66      145.58      8.21 o 
   5   9   0       10.68       12.65      5.03 o 
   6   9   0      216.33      197.62     12.64 o 
   7   9   0       57.85       58.70      5.54 o 
   8   9   0        0.04        0.44      3.49 o 
   9   9   0       76.75       88.99     11.09 o 
  10   9   0      140.21      163.51     18.13 o 
  11   9   0       40.15       44.22      9.37 o 
  12   9   0       10.45        5.08      7.17 o 
   0  10   0       24.50       18.24      4.33 o 
   1  10   0      338.77      343.94     12.59 o 
   2  10   0      396.12      405.51      9.66 o 
   3  10   0       92.80       91.63      5.44 o 
   4  10   0        1.40        0.97      2.19 o 
   5  10   0       39.32       37.10      4.21 o 
   6  10   0       12.14        5.93      4.37 o 
   7  10   0      147.73      153.05     10.05 o 
   8  10   0      359.55      337.41     17.33 o 
   9  10   0       94.52      135.21     40.75 o 
  10  10   0        0.04       -2.64      8.29 o 
  11  10   0       11.54       14.04      7.19 o 
   1  11   0      297.23      314.03      8.90 o 
   2  11   0      266.96      281.21     11.02 o 
   3  11   0       16.58       20.90      4.76 o 
   4  11   0       47.35       58.85      5.68 o 
   5  11   0        0.72        3.17      4.03 o 
   6  11   0       55.17       68.97      7.69 o 
   7  11   0       23.60       13.96      5.16 o 
   8  11   0        0.61        4.26      6.09 o 
   9  11   0       77.12       66.84     10.80 o 
  10  11   0        1.57        1.92      6.79 o 
   0  12   0        1.00        6.14      5.16 o 
   1  12   0        0.50        7.64      3.95 o 
   2  12   0        5.98       11.48      4.61 o 
   3  12   0        0.91        0.72      3.19 o 
   4  12   0       64.63       60.64      8.83 o 
   5  12   0       61.71       61.15      8.77 o 
   6  12   0       29.80       37.13      9.26 o 
   7  12   0       16.03       19.41      7.54 o 
   8  12   0        3.22       -0.95      5.61 o 
   9  12   0       44.99       41.45      9.90 o 
   1  13   0       69.30       54.90      9.21 o 
   2  13   0       47.42       34.00      7.58 o 
   3  13   0       42.62       59.21      7.60 o 
   4  13   0        3.36        2.67      4.08 o 
   5  13   0        4.44       13.87      5.17 o 
   6  13   0        0.01        5.66      6.93 o 
   7  13   0        0.24        5.92      6.48 o 
   8  13   0       41.47       17.05      8.15 o 
   0  14   0      228.37      256.32     22.98 o 
   1  14   0       51.37       52.94     30.88 o 
   2  14   0        4.35       15.70      6.74 o 
   3  14   0       47.46       76.47     10.38 o 
   4  14   0       26.19       16.12     11.60 o 
   5  14   0        0.20       13.32     11.27 o 
   6  14   0       13.61       10.76      7.18 o 
   1  15   0        2.00       13.02      9.53 o 
   2  15   0       14.16       19.14     11.26 o 
   3  15   0       36.37       29.56     11.65 o 
 -15   1   1       57.37       57.97      9.94 o 
 -14   1   1        0.08        5.66      4.80 o 
 -13   1   1      196.17      167.00     12.80 o 
 -12   1   1        6.63        7.49      4.16 o 
 -11   1   1        7.74       10.63      4.16 o 
 -10   1   1      265.80      268.59     12.69 o 
  -9   1   1      357.02      350.57     10.44 o 
  -8   1   1      227.22      197.52      7.19 o 
  -7   1   1      481.94      500.27      9.50 o 
  -6   1   1     3917.35     3966.81     37.15 o 
  -5   1   1      319.57      307.14      7.39 o 
  -4   1   1      311.12      273.13      5.43 o 
  -3   1   1     3074.89     3126.23     40.12 o 
  -2   1   1     1091.72     1080.46     21.35 o 
  -1   1   1     5897.23     5840.11    228.01 o 
   0   1   1     2026.36     2025.86     36.24 o 
   1   1   1     2191.24     2167.30     26.15 o 
   2   1   1     4032.37     4078.18     39.78 o 
   3   1   1      812.18      818.69     10.57 o 
   4   1   1     2944.84     3026.42     29.10 o 
   5   1   1        0.46        1.32      1.40 o 
   6   1   1      698.58      704.51     11.73 o 
   7   1   1      326.31      342.64      8.27 o 
   8   1   1      806.06      780.83     18.65 o 
   9   1   1     1026.74     1040.14     29.46 o 
  10   1   1      206.39      207.75     17.46 o 
  11   1   1      677.11      683.75     21.30 o 
  12   1   1        0.38        1.95      3.79 o 
  13   1   1        3.03       -5.44      3.62 o 
  14   1   1       17.00        5.61      5.34 o 
 -15   2   1       20.28       14.76      6.59 o 
 -14   2   1       10.19       12.39      5.66 o 
 -13   2   1       94.84       97.58     10.47 o 
 -12   2   1       26.27       29.20      6.34 o 
 -11   2   1       97.65       84.01      8.83 o 
 -10   2   1      444.38      433.94     12.82 o 
  -9   2   1      156.63      159.56      7.75 o 
  -8   2   1      800.78      787.52     18.52 o 
  -7   2   1      179.32      207.84     11.41 o 
  -6   2   1     3327.19     3453.43     40.93 o 
  -5   2   1      337.33      321.43      6.97 o 
  -4   2   1       35.29       40.18      2.80 o 
  -3   2   1      505.15      457.32     13.70 o 
  -2   2   1     2527.20     2388.59     22.18 o 
  -1   2   1     6771.61     6530.83     53.03 o 
   0   2   1       72.09       83.62      5.94 o 
   1   2   1    15015.06    15108.17    213.27 o 
   2   2   1     1430.52     1465.44     20.71 o 
   3   2   1      254.66      246.44      8.41 o 
   4   2   1      788.12      848.72     11.78 o 
   5   2   1     1464.93     1479.13     20.79 o 
   6   2   1      395.58      459.94      9.30 o 
   7   2   1       99.11       93.67      4.85 o 
   8   2   1        7.87        5.98      2.17 o 
   9   2   1       21.90       18.75      3.29 o 
  10   2   1      401.77      379.38     20.48 o 
  11   2   1      201.91      187.87      9.67 o 
  12   2   1       32.13       33.13      6.70 o 
  13   2   1       19.98       21.79      8.07 o 
  14   2   1        1.14       -0.61      4.48 o 
 -15   3   1        0.11        2.06      5.15 o 
 -14   3   1        5.86        9.68      5.72 o 
 -13   3   1       19.60       18.52      5.82 o 
 -12   3   1      146.03      140.07     11.53 o 
 -11   3   1      107.06       92.04      9.19 o 
 -10   3   1      961.69      933.03     23.09 o 
  -9   3   1     1223.16     1213.61     23.07 o 
  -8   3   1       31.29       30.69      3.54 o 
  -7   3   1      205.29      197.35      6.59 o 
  -6   3   1      210.24      247.71      6.94 o 
  -5   3   1      100.49      138.30      6.07 o 
  -4   3   1        3.89        6.21      1.96 o 
  -3   3   1       97.77      116.68      4.44 o 
  -2   3   1     1376.68     1348.95     14.91 o 
  -1   3   1     5495.00     5622.75     35.80 o 
   0   3   1        0.10       -1.65      1.14 o 
   1   3   1    12465.85    12792.09    115.22 o 
   2   3   1     4374.96     4494.65     44.52 o 
   3   3   1     1675.73     1735.79     21.30 o 
   4   3   1     1038.46     1074.65     15.99 o 
   5   3   1       17.13        7.67      2.05 o 
   6   3   1      213.10      213.18      6.35 o 
   7   3   1       12.52        4.21      1.86 o 
   8   3   1      156.13      138.55      6.07 o 
   9   3   1      282.28      264.47      9.75 o 
  10   3   1       31.14       34.71      4.97 o 
  11   3   1      131.85      114.79      8.80 o 
  12   3   1       21.42       14.77      9.56 o 
  13   3   1        6.30        2.08      5.20 o 
  14   3   1       18.03       15.26      5.95 o 
 -15   4   1        3.46        0.84      5.43 o 
 -14   4   1      167.22      158.19     14.72 o 
 -13   4   1       29.61       23.41      6.18 o 
 -12   4   1       13.84       13.80      4.94 o 
 -11   4   1       45.18       47.55      6.18 o 
 -10   4   1      554.69      505.34     25.30 o 
  -9   4   1      932.52      890.59     22.94 o 
  -8   4   1      100.20      108.33      5.85 o 
  -7   4   1      995.09      990.80     15.70 o 
  -6   4   1        0.65        6.82      2.19 o 
  -5   4   1      324.11      374.99      8.90 o 
  -4   4   1     3103.04     3060.95     30.67 o 
  -3   4   1      968.78      920.60     10.88 o 
  -2   4   1     2732.58     2723.81     26.17 o 
  -1   4   1      540.36      534.58      7.59 o 
   0   4   1      153.09      150.97      4.43 o 
   1   4   1     1621.56     1679.14     15.63 o 
   2   4   1     2562.67     2586.46     28.91 o 
   3   4   1      661.16      712.18     12.88 o 
   4   4   1     3569.96     3616.84     39.81 o 
   5   4   1      381.70      353.49      9.13 o 
   6   4   1     2013.15     1972.31     27.18 o 
   7   4   1     1665.61     1638.90     21.62 o 
   8   4   1      353.48      374.04     15.65 o 
   9   4   1      294.16      286.27     10.40 o 
  10   4   1      130.01      141.01      8.63 o 
  11   4   1       57.18       63.42      9.27 o 
  12   4   1      105.63      101.04      8.69 o 
  13   4   1        0.11        3.38      4.86 o 
  14   4   1       33.41       42.26      8.40 o 
 -14   5   1      165.19      165.47     14.10 o 
 -13   5   1       39.29       41.53      8.97 o 
 -12   5   1        0.20        1.84      4.17 o 
 -11   5   1      119.38      120.79      8.82 o 
 -10   5   1       30.02       25.52      4.69 o 
  -9   5   1      646.16      589.30     13.43 o 
  -8   5   1        7.66        5.82      3.09 o 
  -7   5   1      559.88      538.73     14.18 o 
  -6   5   1     1031.63     1093.40     16.57 o 
  -5   5   1     1856.60     1943.05     31.81 o 
  -4   5   1       83.74      125.82      4.59 o 
  -3   5   1      116.46      137.82      4.43 o 
  -2   5   1       17.59       13.46      2.02 o 
  -1   5   1      246.99      248.08      5.04 o 
   0   5   1      286.02      322.04      5.38 o 
   1   5   1     2944.67     3003.05     23.98 o 
   2   5   1      436.32      407.77      7.63 o 
   3   5   1     2055.30     2106.32     26.38 o 
   4   5   1     3576.19     3662.08     41.30 o 
   5   5   1      404.52      419.41     10.53 o 
   6   5   1        5.99       14.65      3.10 o 
   7   5   1        9.05        7.32      2.70 o 
   8   5   1       54.41       58.87      7.87 o 
   9   5   1        0.00       -0.66      2.75 o 
  10   5   1        7.73       11.81      3.95 o 
  11   5   1      305.18      319.08     15.67 o 
  12   5   1      166.09      165.05     10.75 o 
  13   5   1       32.36       29.48      7.21 o 
  14   5   1      101.06       85.34     15.94 o 
 -14   6   1       44.65       51.34      9.32 o 
 -13   6   1        0.04        4.28      5.32 o 
 -12   6   1       24.50       10.58      4.82 o 
 -11   6   1       19.37       18.48      5.11 o 
 -10   6   1        0.70       -3.55      3.39 o 
  -9   6   1      520.70      529.93     13.03 o 
  -8   6   1      751.06      706.11     14.53 o 
  -7   6   1      124.19      120.48      6.39 o 
  -6   6   1      499.16      459.49     10.67 o 
  -5   6   1      630.52      601.34     11.77 o 
  -4   6   1     1030.91     1095.69     13.93 o 
  -3   6   1     1242.92     1373.62     15.81 o 
  -2   6   1      263.64      299.42      6.14 o 
  -1   6   1        7.13        5.86      1.98 o 
   0   6   1       64.12       78.23      3.84 o 
   1   6   1        1.94        4.92      1.49 o 
   2   6   1     1767.25     1785.33     15.71 o 
   3   6   1     1099.09     1097.28     15.27 o 
   4   6   1     2023.88     2007.92     27.29 o 
   5   6   1      151.05      169.38      9.13 o 
   6   6   1     1304.03     1280.36     21.77 o 
   7   6   1       91.99      104.01     11.34 o 
   8   6   1       79.40       76.96      6.45 o 
   9   6   1       49.90       46.83      7.55 o 
  10   6   1       47.93       57.49      6.77 o 
  11   6   1        2.73        3.22      4.02 o 
  12   6   1       21.56       12.50     12.55 o 
  13   6   1       92.83       81.84     11.83 o 
 -14   7   1      129.24      162.18     14.74 o 
 -13   7   1      249.82      274.35     22.20 o 
 -12   7   1        3.69       -4.76      3.59 o 
 -11   7   1      177.99      185.65     11.00 o 
 -10   7   1      392.57      352.34     11.45 o 
  -9   7   1        0.38        2.84      3.09 o 
  -8   7   1      363.96      348.22     10.53 o 
  -7   7   1       30.05       30.85      6.01 o 
  -6   7   1        0.55       -0.28      2.40 o 
  -5   7   1      142.30      154.48      5.46 o 
  -4   7   1      187.18      189.56      5.82 o 
  -3   7   1     2871.29     2875.16     23.58 o 
  -2   7   1     1966.30     1925.14     17.08 o 
  -1   7   1     1041.32      907.28     11.58 o 
   0   7   1     1597.85     1566.87     15.85 o 
   1   7   1      613.36      581.71      8.72 o 
   2   7   1       45.59       57.70      2.91 o 
   3   7   1      465.88      494.97      7.43 o 
   4   7   1       78.86       92.68      7.39 o 
   5   7   1       78.85       72.87      5.66 o 
   6   7   1       61.35       60.35      5.62 o 
   7   7   1      412.50      392.70     12.22 o 
   8   7   1      550.50      546.70     15.14 o 
   9   7   1        5.92       -1.17      4.03 o 
  10   7   1      214.53      205.13     14.87 o 
  11   7   1      130.77      165.70     14.39 o 
  12   7   1        0.11       -3.87      5.95 o 
  13   7   1       41.83       32.74      9.92 o 
 -13   8   1       37.67       43.55     11.73 o 
 -12   8   1        0.24       -1.48      4.11 o 
 -11   8   1       24.85       24.68      6.92 o 
 -10   8   1        1.65        3.63      4.54 o 
  -9   8   1      349.01      301.48     10.50 o 
  -8   8   1      646.29      653.17     14.83 o 
  -7   8   1      496.13      457.05     22.09 o 
  -6   8   1      811.48      792.39     15.46 o 
  -5   8   1      676.60      656.98     13.04 o 
  -4   8   1      240.74      231.13      6.76 o 
  -3   8   1       30.61       39.61      3.35 o 
  -2   8   1        0.74       -1.77      1.67 o 
  -1   8   1       60.62       57.79      4.23 o 
   0   8   1        7.70        7.39      1.94 o 
   1   8   1       58.77       58.24      3.47 o 
   2   8   1      700.19      632.50     10.76 o 
   3   8   1      828.86      847.28     11.72 o 
   4   8   1      533.40      504.61     12.84 o 
   5   8   1      861.21      840.11     17.56 o 
   6   8   1      272.31      273.30     10.63 o 
   7   8   1       53.25       51.20      9.30 o 
   8   8   1       16.07        8.14      5.60 o 
   9   8   1        0.90        6.89      5.50 o 
  10   8   1       91.89      100.13     12.13 o 
  11   8   1       10.80        8.76      6.67 o 
  12   8   1       31.72       13.40      7.46 o 
 -12   9   1        0.10        1.18      6.28 o 
 -11   9   1       18.55       23.87      8.58 o 
 -10   9   1      249.62      290.18     11.64 o 
  -9   9   1      111.84      103.31      7.43 o 
  -8   9   1        0.05        1.87      3.14 o 
  -7   9   1       66.58       72.93      6.03 o 
  -6   9   1      147.23      131.49     11.86 o 
  -5   9   1       88.55       91.41      6.00 o 
  -4   9   1        2.72        3.33      2.24 o 
  -3   9   1      112.80      106.88      5.00 o 
  -2   9   1       13.86       15.71      3.15 o 
  -1   9   1      621.90      603.93     11.30 o 
   0   9   1      640.59      633.02     10.15 o 
   1   9   1      313.36      297.62      7.19 o 
   2   9   1      212.10      223.91      6.82 o 
   3   9   1      247.79      240.69      8.15 o 
   4   9   1      437.14      430.97     17.21 o 
   5   9   1      114.19      111.06     10.56 o 
   6   9   1        7.45       10.82      9.41 o 
   7   9   1       74.31       71.79     10.03 o 
   8   9   1       16.16       18.31      6.40 o 
   9   9   1       68.02       71.84     10.60 o 
  10   9   1      117.20       89.60     12.06 o 
  11   9   1       98.38      104.38     13.29 o 
  12   9   1       19.04       10.01      7.58 o 
 -12  10   1       45.94       63.47     11.16 o 
 -11  10   1        6.23       -0.04      5.61 o 
 -10  10   1      110.35      127.14     10.33 o 
  -9  10   1      146.21      157.34      9.26 o 
  -8  10   1        0.26       -3.53      3.16 o 
  -7  10   1       35.95       31.01      7.96 o 
  -6  10   1       22.12       25.65      4.22 o 
  -5  10   1      632.13      647.47     13.20 o 
  -4  10   1      228.26      228.50      9.29 o 
  -3  10   1      148.98      150.66      9.74 o 
  -2  10   1      251.87      255.28      7.91 o 
  -1  10   1      449.81      431.17     10.03 o 
   0  10   1      224.64      199.73      7.11 o 
   1  10   1      197.16      217.04      7.89 o 
   2  10   1       84.47      114.26      9.17 o 
   3  10   1        0.03        2.48      4.20 o 
   4  10   1       69.88       60.80      8.97 o 
   5  10   1      253.43      248.80     14.54 o 
   6  10   1      427.82      445.87     53.93 o 
   7  10   1      116.31      139.15     12.99 o 
   8  10   1       45.28       28.04     21.21 o 
   9  10   1      400.95      392.67     19.96 o 
  10  10   1      148.93      166.52     17.48 o 
  11  10   1        5.31        1.69     10.86 o 
 -11  11   1       62.09       61.39     10.69 o 
 -10  11   1      141.17      160.39     11.45 o 
  -9  11   1      260.01      262.38     13.35 o 
  -8  11   1      162.92      182.37     18.29 o 
  -7  11   1       33.49       40.79      6.46 o 
  -6  11   1       16.67       22.50      4.44 o 
  -5  11   1       44.53       36.78      4.52 o 
  -4  11   1      444.12      451.89     10.96 o 
  -3  11   1       70.55       82.67      5.56 o 
  -2  11   1       10.26        8.45      3.22 o 
  -1  11   1      295.44      291.61     10.15 o 
   0  11   1      389.93      371.67     13.01 o 
   1  11   1      845.29      860.00     20.29 o 
   2  11   1      939.09      950.69     23.13 o 
   3  11   1       55.22       66.08      9.14 o 
   4  11   1      100.32      117.80     11.70 o 
   5  11   1        0.57        0.28      5.32 o 
   6  11   1       22.40       19.66      6.72 o 
   7  11   1        1.83        9.52      6.93 o 
   8  11   1        0.00       -7.23      6.77 o 
   9  11   1        0.52        1.81      5.96 o 
  10  11   1       49.40       57.07     11.35 o 
  -9  12   1       32.10       46.74     11.41 o 
  -8  12   1       48.09       70.07      8.26 o 
  -7  12   1        2.83        6.68      5.61 o 
  -6  12   1       86.54      126.50     16.33 o 
  -5  12   1      295.04      327.75     12.98 o 
  -4  12   1      104.56       99.56      7.20 o 
  -3  12   1       21.74       27.43      4.96 o 
  -2  12   1      156.62      163.83      9.65 o 
  -1  12   1      146.08      143.34      9.46 o 
   0  12   1       51.04       37.63      8.09 o 
   1  12   1       91.36      113.71      9.01 o 
   2  12   1       29.28       25.70      5.38 o 
   3  12   1        2.05        3.86      5.63 o 
   4  12   1       13.89        6.98      5.90 o 
   5  12   1      307.07      275.52     16.57 o 
   6  12   1       81.21      122.11     13.13 o 
   7  12   1       61.37       79.68     11.89 o 
   8  12   1       18.31       19.17      8.08 o 
   9  12   1       55.60       61.87     11.60 o 
  -8  13   1        0.16        0.98      4.45 o 
  -7  13   1        0.16        9.52      6.22 o 
  -6  13   1        1.84       10.75      6.16 o 
  -5  13   1        8.37        4.38      7.68 o 
  -4  13   1       50.54       66.50      9.99 o 
  -3  13   1       26.06       43.99     10.53 o 
  -2  13   1        3.83       11.01      5.72 o 
  -1  13   1      299.85      278.58     12.36 o 
   0  13   1      231.24      269.51     16.17 o 
   1  13   1       12.87       24.86      5.80 o 
   2  13   1        5.04        4.50      5.03 o 
   3  13   1       24.78       31.10      7.81 o 
   4  13   1       65.01       55.64      9.92 o 
   5  13   1       52.26       42.93      9.15 o 
   6  13   1        4.59       14.20      7.49 o 
   7  13   1        9.65       23.99     22.08 o 
  -6  14   1       37.21       59.43     10.09 o 
  -5  14   1      103.49      151.86     13.67 o 
  -4  14   1      155.83      196.38     22.84 o 
  -3  14   1       21.80       36.18     11.93 o 
  -2  14   1       21.02       38.47      7.87 o 
  -1  14   1       49.35       45.36      8.79 o 
   0  14   1       76.88       90.77     11.22 o 
   1  14   1        0.69        7.20      6.38 o 
   2  14   1       82.34       98.67      9.55 o 
   3  14   1       29.51       35.69      9.06 o 
   4  14   1        3.16        6.42     10.30 o 
   5  14   1      119.76      129.75     14.13 o 
  -3  15   1       62.51       68.69     15.80 o 
  -2  15   1        1.18        8.85      5.93 o 
  -1  15   1        0.01       24.74     10.78 o 
   0  15   1        5.04       22.86      7.36 o 
   1  15   1        5.75       33.02      9.47 o 
   2  15   1       45.41       73.30     16.88 o 
 -15   0   2       45.18       47.64     13.35 o 
 -14   0   2      379.07      352.48     25.13 o 
 -13   0   2      550.82      594.17     30.85 o 
 -12   0   2      695.22      702.64     32.09 o 
 -11   0   2     1159.38     1129.96     39.92 o 
 -10   0   2      674.94      676.15     28.60 o 
  -9   0   2       12.80       11.81      7.58 o 
  -8   0   2     2239.91     2271.18     29.91 o 
  -7   0   2     1785.44     1825.74     22.93 o 
  -6   0   2       46.33       48.72      4.75 o 
  -5   0   2      267.49      287.33     17.09 o 
  -4   0   2     1648.71     1598.86     24.98 o 
  -3   0   2     1822.03     1823.43     26.46 o 
  -2   0   2     6989.33     6940.72    109.71 o 
  -1   0   2     3678.95     3971.53     64.73 o 
   0   0   2     1011.32      960.49     12.53 o 
   1   0   2     1283.21     1220.03     19.35 o 
   2   0   2      173.29      191.04      6.61 o 
   3   0   2     4229.07     4394.41     56.44 o 
   4   0   2      116.20      147.61      6.90 o 
   5   0   2      871.48      860.14     18.83 o 
   6   0   2      107.34      127.58      7.64 o 
   7   0   2      175.72      182.52      9.19 o 
   8   0   2       17.46       12.84      3.83 o 
   9   0   2        2.10        2.22      3.13 o 
  10   0   2     1573.04     1598.16     33.86 o 
  11   0   2       32.32       29.85      8.19 o 
  12   0   2        5.73       -1.15      5.74 o 
  13   0   2        5.03       13.79      8.33 o 
  14   0   2      105.71      137.18     18.10 o 
 -15   1   2      106.57      115.81     17.30 o 
 -14   1   2       39.13       45.77     16.30 o 
 -13   1   2       85.77      106.10     10.96 o 
 -12   1   2       16.32       13.26      5.60 o 
 -11   1   2      313.63      304.89     14.67 o 
 -10   1   2       29.78       32.74      5.27 o 
  -9   1   2      804.82      766.57     13.15 o 
  -8   1   2     1443.45     1350.49     18.82 o 
  -7   1   2      543.88      532.90      9.26 o 
  -6   1   2     4492.36     4633.92     37.78 o 
  -5   1   2     9355.89     9143.67     68.15 o 
  -4   1   2      837.00      788.00      9.44 o 
  -3   1   2     3065.91     3062.44     32.69 o 
  -2   1   2     1185.76     1254.48     15.70 o 
  -1   1   2       30.65        9.43      5.50 o 
   0   1   2    20791.72    21076.56    444.18 o 
   1   1   2        4.18        2.19      1.33 o 
   2   1   2     1032.87      958.69     13.32 o 
   3   1   2      958.59     1040.63     13.45 o 
   4   1   2      389.80      408.73      8.18 o 
   5   1   2     7004.35     7103.49     62.82 o 
   6   1   2     1665.62     1651.31     25.56 o 
   7   1   2      273.21      255.63      7.68 o 
   8   1   2      128.97      125.08      7.84 o 
   9   1   2       13.01       12.96      2.98 o 
  10   1   2     1616.67     1660.38     24.59 o 
  11   1   2      367.96      380.06     13.07 o 
  12   1   2        3.98        5.07      4.49 o 
  13   1   2       11.94        7.53      4.73 o 
  14   1   2       28.06       16.86      6.45 o 
 -15   2   2      418.98      440.53     20.96 o 
 -14   2   2      230.46      257.25     16.29 o 
 -13   2   2        1.99        4.30      7.04 o 
 -12   2   2      579.98      568.88     26.49 o 
 -11   2   2      222.49      215.49     12.28 o 
 -10   2   2     1415.29     1338.25     45.16 o 
  -9   2   2     1153.10     1095.55     24.02 o 
  -8   2   2      557.69      528.42     10.71 o 
  -7   2   2      965.96     1058.10     17.17 o 
  -6   2   2      158.56      185.33      5.65 o 
  -5   2   2     1221.53     1163.27     12.81 o 
  -4   2   2     3078.89     2993.58     28.91 o 
  -3   2   2      194.32      202.56      5.03 o 
  -2   2   2     1034.99      995.78     13.59 o 
  -1   2   2       15.58       13.46      1.38 o 
   0   2   2    27157.58    26797.58   1379.48 o 
   1   2   2    23249.29    22275.40    472.22 o 
   2   2   2     7614.44     7734.65     86.42 o 
   3   2   2       76.60       91.27      4.08 o 
   4   2   2      701.51      705.83     11.94 o 
   5   2   2     1697.62     1876.75     22.38 o 
   6   2   2        0.01       -0.56      1.60 o 
   7   2   2       20.46       22.00      2.99 o 
   8   2   2      418.23      453.41     16.36 o 
   9   2   2      303.18      319.26     10.30 o 
  10   2   2      221.21      234.63     26.74 o 
  11   2   2      552.45      595.80     20.11 o 
  12   2   2      425.66      394.45     23.79 o 
  13   2   2       10.25       -1.20      4.77 o 
  14   2   2       67.30       67.50      9.96 o 
 -15   3   2       87.02       97.33     15.08 o 
 -14   3   2      149.63      145.15     22.38 o 
 -13   3   2       53.66       54.17      8.44 o 
 -12   3   2       59.02       57.26      8.50 o 
 -11   3   2       38.62       37.31      5.91 o 
 -10   3   2     1787.40     1770.49     24.46 o 
  -9   3   2     1156.41     1095.53     17.54 o 
  -8   3   2        0.19        1.52      2.10 o 
  -7   3   2     1166.42     1222.90     17.33 o 
  -6   3   2        1.70        1.93      1.76 o 
  -5   3   2      656.58      590.02     10.31 o 
  -4   3   2     6219.52     6119.58     53.71 o 
  -3   3   2     3032.46     2917.55     28.32 o 
  -2   3   2      855.28      820.39      9.51 o 
  -1   3   2      714.63      757.60      8.96 o 
   0   3   2     2030.69     1910.09     29.36 o 
   1   3   2     4766.41     4567.11     59.07 o 
   2   3   2       38.76       39.94      2.46 o 
   3   3   2        0.50       -0.54      1.17 o 
   4   3   2      462.20      513.07     10.51 o 
   5   3   2      824.11      767.15     12.71 o 
   6   3   2     2416.30     2289.26     26.98 o 
   7   3   2      387.74      368.18      9.46 o 
   8   3   2        1.23        1.76      2.03 o 
   9   3   2      677.11      712.00     14.67 o 
  10   3   2        0.53       -0.05      2.74 o 
  11   3   2        0.88        3.84      3.52 o 
  12   3   2        2.23        1.04      3.68 o 
  13   3   2        0.03        3.87      4.61 o 
  14   3   2       48.40       65.09     14.81 o 
 -15   4   2      246.45      267.19     17.81 o 
 -14   4   2      246.66      243.25     15.99 o 
 -13   4   2      150.77      159.70     13.01 o 
 -12   4   2      139.27      156.95     25.35 o 
 -11   4   2        8.97       12.82      3.92 o 
 -10   4   2      605.78      609.63     14.49 o 
  -9   4   2     1204.20     1190.62     18.95 o 
  -8   4   2      420.52      397.89     10.07 o 
  -7   4   2        4.46       -0.68      1.82 o 
  -6   4   2        0.03        0.53      1.82 o 
  -5   4   2      483.10      464.67     22.27 o 
  -4   4   2      788.96      743.81     11.80 o 
  -3   4   2     1185.15     1140.31     12.77 o 
  -2   4   2        0.03        0.07      1.04 o 
  -1   4   2      821.77      861.65     11.42 o 
   0   4   2      123.48       97.05      9.43 o 
   1   4   2     6454.36     6616.68     82.02 o 
   2   4   2      778.23      767.88     11.77 o 
   3   4   2      283.13      281.08      7.06 o 
   4   4   2      235.01      244.39      7.21 o 
   5   4   2      961.10     1037.44     17.35 o 
   6   4   2       37.36       46.44      3.94 o 
   7   4   2       65.97       82.32      5.19 o 
   8   4   2       23.75       22.77      3.45 o 
   9   4   2       21.43       11.52      3.37 o 
  10   4   2        0.15       -0.14      3.75 o 
  11   4   2      350.78      374.52     13.87 o 
  12   4   2      127.47      140.10     34.75 o 
  13   4   2       53.69       47.20     11.96 o 
 -15   5   2       33.12       28.97      8.16 o 
 -14   5   2        3.15       11.57      6.03 o 
 -13   5   2       68.14       64.52     12.05 o 
 -12   5   2      150.32      153.97      9.89 o 
 -11   5   2        3.34       -0.76      3.30 o 
 -10   5   2      323.84      325.16     10.33 o 
  -9   5   2     1070.70     1100.56     18.70 o 
  -8   5   2     1179.69     1128.53     22.82 o 
  -7   5   2      159.47      173.18      6.85 o 
  -6   5   2      782.23      794.68     16.31 o 
  -5   5   2     1830.63     1775.85     18.61 o 
  -4   5   2     3819.79     3934.52     57.39 o 
  -3   5   2     1015.44     1046.84     12.73 o 
  -2   5   2     3777.33     3970.68     31.15 o 
  -1   5   2       77.11       90.37      3.17 o 
   0   5   2      131.89      119.66      4.78 o 
   1   5   2        0.10        0.77      1.22 o 
   2   5   2     1023.32      966.12     14.36 o 
   3   5   2        8.07        2.25      1.65 o 
   4   5   2      119.74       95.98      4.97 o 
   5   5   2     1067.45     1097.44     20.60 o 
   6   5   2     1399.14     1412.50     22.65 o 
   7   5   2      332.73      371.39      9.88 o 
   8   5   2      181.98      172.61      7.43 o 
   9   5   2       28.26       23.32      5.29 o 
  10   5   2       92.07      111.36     10.88 o 
  11   5   2      124.52      141.90     22.95 o 
  12   5   2        3.84        2.89      8.54 o 
  13   5   2       17.95       17.20      7.24 o 
 -14   6   2      125.36      176.17     14.92 o 
 -13   6   2      363.30      380.75     28.12 o 
 -12   6   2       11.33        6.77      3.94 o 
 -11   6   2       59.56       82.02      6.99 o 
 -10   6   2       61.89       62.00      5.81 o 
  -9   6   2      151.88      152.98     13.29 o 
  -8   6   2       84.56       86.90      5.99 o 
  -7   6   2      393.82      381.09     10.16 o 
  -6   6   2      679.26      689.70     13.38 o 
  -5   6   2      617.80      594.12      9.81 o 
  -4   6   2      391.18      383.27      8.35 o 
  -3   6   2     1972.76     1838.50     26.99 o 
  -2   6   2       64.19       78.71      3.53 o 
  -1   6   2     3766.62     3700.40     32.55 o 
   0   6   2     1281.00     1245.62     14.61 o 
   1   6   2      688.17      704.15     22.73 o 
   2   6   2      196.29      164.49      8.58 o 
   3   6   2      260.83      266.35      7.60 o 
   4   6   2      191.76      229.50      9.05 o 
   5   6   2      579.89      560.26     12.74 o 
   6   6   2      329.31      354.27     11.63 o 
   7   6   2      304.43      327.38     10.71 o 
   8   6   2      131.73      147.31     11.32 o 
   9   6   2      265.23      238.27     24.75 o 
  10   6   2       95.12      101.21     10.96 o 
  11   6   2       34.56       39.01      8.20 o 
  12   6   2        8.49        7.07      6.28 o 
  13   6   2       22.73       14.77      7.60 o 
 -14   7   2        3.01        0.78      5.21 o 
 -13   7   2       10.32       13.14      6.21 o 
 -12   7   2       37.51       46.46      5.88 o 
 -11   7   2       52.84       44.93      5.51 o 
 -10   7   2       11.78       11.44      3.56 o 
  -9   7   2      115.30      120.69      7.25 o 
  -8   7   2      247.98      254.57     14.07 o 
  -7   7   2        4.36        4.33      2.54 o 
  -6   7   2       53.95       53.83      4.88 o 
  -5   7   2      177.89      172.67      5.72 o 
  -4   7   2      797.65      773.20     11.93 o 
  -3   7   2       30.37       25.05      2.69 o 
  -2   7   2       16.87       22.80      2.52 o 
  -1   7   2      143.12      146.39      5.88 o 
   0   7   2      144.83      134.32      5.62 o 
   1   7   2       45.91       45.24      3.47 o 
   2   7   2      626.91      567.73     10.78 o 
   3   7   2      211.01      191.71      5.95 o 
   4   7   2       54.95       51.01      6.91 o 
   5   7   2        5.17        2.63      3.75 o 
   6   7   2      255.39      288.59     13.88 o 
   7   7   2      185.44      205.02     20.43 o 
   8   7   2       21.60       21.02      8.80 o 
   9   7   2        0.13        2.86      5.24 o 
  10   7   2      113.45      130.55     17.80 o 
  11   7   2      143.87      130.03     13.30 o 
  12   7   2        2.56       -3.53      5.94 o 
 -13   8   2       18.69       15.05      9.38 o 
 -12   8   2        4.57        8.84      3.95 o 
 -11   8   2       14.60       11.32      3.90 o 
 -10   8   2      244.01      213.82     10.94 o 
  -9   8   2      494.93      555.18     13.98 o 
  -8   8   2       69.64       72.46      6.55 o 
  -7   8   2      422.17      446.88     11.88 o 
  -6   8   2        5.78        1.18      2.64 o 
  -5   8   2      130.43      137.45      5.71 o 
  -4   8   2       30.80       36.65      3.12 o 
  -3   8   2       28.31       19.46      3.38 o 
  -2   8   2       19.13       19.58      2.93 o 
  -1   8   2       30.13       28.02      3.04 o 
   0   8   2       62.00       55.46      3.79 o 
   1   8   2     1286.65     1229.12     17.82 o 
   2   8   2      198.04      221.33      9.57 o 
   3   8   2      329.01      327.77     12.65 o 
   4   8   2        1.27        0.10      4.03 o 
   5   8   2        3.02        2.69      4.18 o 
   6   8   2      153.95      124.58     11.23 o 
   7   8   2       38.00       43.95     17.67 o 
   8   8   2       89.40       99.37     11.19 o 
   9   8   2       57.50       44.50     21.42 o 
  10   8   2        7.35       -0.11      6.32 o 
  11   8   2       10.08       11.38      6.66 o 
  12   8   2       17.68       21.72      8.60 o 
 -12   9   2       38.88       44.41      6.17 o 
 -11   9   2       39.94       43.08      5.73 o 
 -10   9   2       51.07       62.36      6.55 o 
  -9   9   2       28.32       19.00      4.37 o 
  -8   9   2      135.62      139.11      7.97 o 
  -7   9   2      294.85      270.27      9.77 o 
  -6   9   2      149.61      123.64      8.04 o 
  -5   9   2       49.30       41.11      4.27 o 
  -4   9   2      811.27      794.02     12.54 o 
  -3   9   2       59.63       64.61      4.31 o 
  -2   9   2      126.60      133.57      5.80 o 
  -1   9   2        7.51        4.17      2.13 o 
   0   9   2       33.96       26.39      4.05 o 
   1   9   2       63.26       54.30      6.10 o 
   2   9   2     1220.49     1166.52     25.72 o 
   3   9   2      445.99      442.63     14.11 o 
   4   9   2      379.18      361.37     40.78 o 
   5   9   2       43.78       66.04      9.44 o 
   6   9   2      507.60      523.58     20.71 o 
   7   9   2       81.36       92.26     11.13 o 
   8   9   2      117.27       70.72     10.80 o 
   9   9   2       39.14       40.25      8.75 o 
  10   9   2        0.04        9.42      7.00 o 
  11   9   2       12.25        1.02      8.84 o 
 -12  10   2        8.66       11.12      4.29 o 
 -11  10   2        0.03       -0.93      3.57 o 
 -10  10   2       33.07       31.87      5.38 o 
  -9  10   2        9.63        8.96      4.24 o 
  -8  10   2        0.28        0.77      4.23 o 
  -7  10   2      102.90      114.37      7.49 o 
  -6  10   2        0.02        0.13      2.41 o 
  -5  10   2      110.41       98.33      6.15 o 
  -4  10   2        8.63       10.28      2.71 o 
  -3  10   2        0.31       -2.80      3.23 o 
  -2  10   2      135.92      148.58      8.09 o 
  -1  10   2       45.76       44.40      6.37 o 
   0  10   2       81.98       63.00      5.90 o 
   1  10   2       78.81       73.00      7.24 o 
   2  10   2       39.43       41.43      6.15 o 
   3  10   2       13.53       21.52      6.75 o 
   4  10   2        7.52        5.23      6.52 o 
   5  10   2        0.52        5.13      6.05 o 
   6  10   2      126.07       95.46     15.37 o 
   7  10   2        4.55        1.86      5.67 o 
   8  10   2       11.10       10.13      6.92 o 
   9  10   2        1.32        0.58      5.87 o 
  10  10   2        1.46        5.46      6.85 o 
 -11  11   2       25.08       46.25     12.59 o 
 -10  11   2       22.66       26.80      5.27 o 
  -9  11   2       25.53       27.17      5.04 o 
  -8  11   2        1.08        4.35      3.67 o 
  -7  11   2       18.48       22.17      3.77 o 
  -6  11   2        0.34        3.41      3.03 o 
  -5  11   2      118.01      124.82      9.48 o 
  -4  11   2        0.15        4.82      4.40 o 
  -3  11   2      103.94      104.36      7.32 o 
  -2  11   2      140.05      159.24     10.60 o 
  -1  11   2       17.83       21.37      4.83 o 
   0  11   2        1.21        3.08      3.47 o 
   1  11   2       21.39       15.19      6.00 o 
   2  11   2       74.39       69.94      9.88 o 
   3  11   2        2.04        1.10      5.49 o 
   4  11   2        3.91        9.31      6.41 o 
   5  11   2        1.64        6.91     12.80 o 
   6  11   2        1.59        2.65      6.66 o 
   7  11   2        1.65       -4.56      9.04 o 
   8  11   2       21.46        9.97      9.46 o 
   9  11   2        9.83       17.90      8.37 o 
  -9  12   2       13.99       16.92      5.57 o 
  -8  12   2       26.79       25.06      7.16 o 
  -7  12   2      193.73      207.35     10.83 o 
  -6  12   2      105.82      122.97      8.86 o 
  -5  12   2       18.65       19.31      5.14 o 
  -4  12   2       12.85       17.78      5.59 o 
  -3  12   2       66.07       76.70      7.68 o 
  -2  12   2       19.27        7.15      4.19 o 
  -1  12   2      117.28      143.26      8.71 o 
   0  12   2        0.45        1.77      5.86 o 
   1  12   2      120.16      110.66     12.08 o 
   2  12   2        2.72       -2.86      5.22 o 
   3  12   2      110.07      109.02     12.53 o 
   4  12   2       33.59       29.15      7.91 o 
   5  12   2        1.62       -5.14      5.78 o 
   6  12   2       67.07       59.89     10.84 o 
   7  12   2       40.92       44.55     10.03 o 
   8  12   2       24.89       16.04      8.60 o 
  -8  13   2        0.04       11.60      6.71 o 
  -7  13   2        6.63       17.13      7.20 o 
  -6  13   2        1.73       11.45     10.91 o 
  -5  13   2       17.47       12.54      5.46 o 
  -4  13   2       20.50       12.20      5.66 o 
  -3  13   2        2.69        1.89      4.06 o 
  -2  13   2      317.36      307.86     14.00 o 
  -1  13   2       24.92       34.00      6.43 o 
   0  13   2      185.07      191.88     12.36 o 
   1  13   2        0.25        1.54      9.70 o 
   2  13   2       12.54       12.90      7.50 o 
   3  13   2        5.19        5.57      7.31 o 
   4  13   2        5.53        2.93      6.12 o 
   5  13   2        2.70       12.64      7.51 o 
   6  13   2       52.32       64.05     11.81 o 
  -6  14   2       18.47       26.53      7.69 o 
  -5  14   2       27.04       38.95      9.01 o 
  -4  14   2        0.14        3.75      6.69 o 
  -3  14   2       87.92       91.72     17.30 o 
  -2  14   2        3.43       16.89      9.72 o 
  -1  14   2        0.54        0.52      4.53 o 
   0  14   2        2.01        4.69      5.19 o 
   1  14   2        9.31       14.49      7.37 o 
   2  14   2       23.61       33.78      9.22 o 
   3  14   2        6.13       10.83      6.97 o 
   4  14   2        1.05        1.14      7.38 o 
  -2  15   2       32.55       30.32     11.89 o 
  -1  15   2       19.29       29.53      7.99 o 
   0  15   2       50.49       53.96      8.29 o 
 -15   1   3       45.24       40.22      8.51 o 
 -14   1   3       30.97       38.52     10.15 o 
 -13   1   3      140.96      147.58     12.55 o 
 -12   1   3      177.42      195.77      9.96 o 
 -11   1   3       73.44       75.04      6.82 o 
 -10   1   3      179.83      190.54      7.21 o 
  -9   1   3        2.02        2.62      2.24 o 
  -8   1   3      153.44      148.55      4.98 o 
  -7   1   3      110.21       81.29      3.82 o 
  -6   1   3      848.27      872.63     13.54 o 
  -5   1   3     2560.56     2646.64     27.63 o 
  -4   1   3       74.78       76.13      3.59 o 
  -3   1   3      390.42      383.17      7.24 o 
  -2   1   3        2.89        3.88      1.41 o 
  -1   1   3      724.75      711.46      8.86 o 
   0   1   3      997.22     1041.64     14.57 o 
   1   1   3      269.52      259.75      8.32 o 
   2   1   3      152.72      152.13      4.64 o 
   3   1   3      575.93      584.01     10.22 o 
   4   1   3       20.11       22.04      2.66 o 
   5   1   3      556.92      572.75     11.26 o 
   6   1   3        0.09        1.49      1.79 o 
   7   1   3      198.49      203.29     10.71 o 
   8   1   3        0.96       -0.34      2.10 o 
   9   1   3       10.25        6.45      2.89 o 
  10   1   3       23.39       28.72      5.12 o 
  11   1   3      173.56      164.93      9.92 o 
  12   1   3       16.58       20.06      6.16 o 
  13   1   3       10.85        4.56      5.02 o 
 -15   2   3       11.89        7.48      5.94 o 
 -14   2   3       30.82       33.49      8.26 o 
 -13   2   3        5.36       16.56     17.51 o 
 -12   2   3       15.25       17.04      4.42 o 
 -11   2   3      116.93       97.89      7.53 o 
 -10   2   3      504.44      499.27     14.10 o 
  -9   2   3      178.93      165.01      5.65 o 
  -8   2   3     1356.40     1311.61     15.93 o 
  -7   2   3      451.18      480.53      9.15 o 
  -6   2   3     1086.33     1097.10     14.92 o 
  -5   2   3       66.39       92.15      4.23 o 
  -4   2   3       98.77      106.60      4.07 o 
  -3   2   3       57.09       68.87      3.26 o 
  -2   2   3      553.97      511.30      9.16 o 
  -1   2   3      674.63      688.83      9.82 o 
   0   2   3     3483.20     3552.17     37.17 o 
   1   2   3      156.60      150.94      4.34 o 
   2   2   3     1091.97     1067.48     18.13 o 
   3   2   3      118.57      122.96      4.59 o 
   4   2   3     1667.92     1809.07     21.99 o 
   5   2   3      164.17      175.87      6.20 o 
   6   2   3       36.40       46.30      4.07 o 
   7   2   3      100.16      114.11      6.22 o 
   8   2   3      250.40      253.60      8.64 o 
   9   2   3      110.12      124.58      7.10 o 
  10   2   3       92.73       90.83      6.67 o 
  11   2   3      155.79      182.93     14.61 o 
  12   2   3        0.69        6.87      3.87 o 
  13   2   3       15.64       17.11      8.47 o 
 -15   3   3        0.76       -6.56      6.30 o 
 -14   3   3       32.93       20.96      6.45 o 
 -13   3   3      352.43      346.03     13.45 o 
 -12   3   3        6.36        7.33      3.78 o 
 -11   3   3      337.29      301.41     11.58 o 
 -10   3   3        0.42        0.39      2.79 o 
  -9   3   3      296.95      285.33      8.70 o 
  -8   3   3       11.52       10.46      2.26 o 
  -7   3   3      134.97      134.97      4.58 o 
  -6   3   3       68.17       69.11      3.45 o 
  -5   3   3        5.88        7.62      1.89 o 
  -4   3   3      214.02      245.68      5.22 o 
  -3   3   3     3350.77     3494.44     33.40 o 
  -2   3   3     1547.60     1511.59     17.24 o 
  -1   3   3     1349.27     1456.13     16.32 o 
   0   3   3       84.81       83.01      5.99 o 
   1   3   3      488.59      509.04     14.17 o 
   2   3   3        0.56        0.00      1.45 o 
   3   3   3      300.36      309.05      7.54 o 
   4   3   3      804.35      836.75     14.68 o 
   5   3   3       13.98       14.75      2.50 o 
   6   3   3       12.55       14.64      2.71 o 
   7   3   3       95.53       84.64      5.46 o 
   8   3   3       32.48       30.76      3.96 o 
   9   3   3       30.46       30.03      4.19 o 
  10   3   3       33.26       27.34      4.78 o 
  11   3   3      105.11      114.26     18.86 o 
  12   3   3      100.97      106.13     16.22 o 
  13   3   3        3.07        8.33      8.26 o 
 -15   4   3      113.88      133.83     13.98 o 
 -14   4   3       99.00      112.03     12.18 o 
 -13   4   3       29.92       33.19      5.87 o 
 -12   4   3      405.57      404.11     14.11 o 
 -11   4   3      122.16      106.13      8.06 o 
 -10   4   3      173.97      166.34      7.72 o 
  -9   4   3      212.10      207.70      8.53 o 
  -8   4   3      115.19       98.55      5.71 o 
  -7   4   3      301.46      308.70      8.59 o 
  -6   4   3      189.77      193.10      8.61 o 
  -5   4   3      355.39      342.41      8.22 o 
  -4   4   3     2809.82     2779.86     25.53 o 
  -3   4   3      451.69      508.77     12.75 o 
  -2   4   3       18.48       17.60      2.16 o 
  -1   4   3      130.43      121.79      3.46 o 
   0   4   3      265.58      274.25     24.55 o 
   1   4   3      917.44      995.27     21.71 o 
   2   4   3      176.78      176.19     13.39 o 
   3   4   3      195.79      185.57      5.60 o 
   4   4   3      160.35      156.29      5.91 o 
   5   4   3       41.15       36.95      3.70 o 
   6   4   3      635.87      639.62     12.87 o 
   7   4   3        0.08        0.87      2.13 o 
   8   4   3       27.53       30.99      4.18 o 
   9   4   3      125.15       97.94      8.21 o 
  10   4   3       14.19       10.02      4.77 o 
  11   4   3       46.21       48.39      8.30 o 
  12   4   3        7.88        3.67      5.59 o 
  13   4   3        7.88        8.76      8.80 o 
 -15   5   3       64.82       44.68      9.29 o 
 -14   5   3        6.26        6.47      5.66 o 
 -13   5   3       46.44       44.76      7.77 o 
 -12   5   3        7.78        5.42      3.96 o 
 -11   5   3       24.51       19.57      4.04 o 
 -10   5   3      426.77      426.75     11.77 o 
  -9   5   3     2247.34     2169.02     28.51 o 
  -8   5   3       46.08       39.53      5.92 o 
  -7   5   3      653.20      681.15     13.47 o 
  -6   5   3        2.96        2.02      2.29 o 
  -5   5   3       81.96       82.02      3.91 o 
  -4   5   3      212.64      242.57      5.85 o 
  -3   5   3      516.61      486.29      8.19 o 
  -2   5   3      184.49      188.11      4.89 o 
  -1   5   3      646.47      703.75      9.59 o 
   0   5   3     1212.03     1212.37     50.63 o 
   1   5   3     4892.35     4815.40     66.76 o 
   2   5   3     2041.60     1988.14     35.63 o 
   3   5   3        0.51        1.23      1.70 o 
   4   5   3      106.68      110.00      6.83 o 
   5   5   3       19.13       21.52      5.05 o 
   6   5   3        1.54        1.71      3.21 o 
   7   5   3       95.66      104.04      8.07 o 
   8   5   3      316.85      300.81     12.13 o 
   9   5   3       25.02       10.06     10.27 o 
  10   5   3        8.36        3.37      4.51 o 
  11   5   3      165.23      176.75     24.16 o 
  12   5   3      119.81      130.95     13.11 o 
 -14   6   3      108.00      120.65     10.42 o 
 -13   6   3        2.50       -1.46      3.87 o 
 -12   6   3        3.57        3.42      3.94 o 
 -11   6   3       85.07       88.19      6.70 o 
 -10   6   3       44.37       43.83      5.08 o 
  -9   6   3      441.22      431.81     11.89 o 
  -8   6   3     2907.20     2789.19     38.13 o 
  -7   6   3       94.39       88.64     11.40 o 
  -6   6   3      124.73      122.83      6.15 o 
  -5   6   3      229.88      219.17      6.22 o 
  -4   6   3     1739.88     1732.43     20.91 o 
  -3   6   3       80.79       90.08      3.62 o 
  -2   6   3      152.55      162.70      4.58 o 
  -1   6   3       91.48      122.03      6.19 o 
   0   6   3        9.03        8.77      3.74 o 
   1   6   3      219.28      224.96     10.47 o 
   2   6   3     1170.83     1204.66     26.59 o 
   3   6   3     1076.81     1090.81     33.36 o 
   4   6   3       91.56       75.79      7.85 o 
   5   6   3      425.23      409.70     15.98 o 
   6   6   3      351.67      345.89     14.98 o 
   7   6   3      346.08      343.86     15.52 o 
   8   6   3       30.83       39.87      9.16 o 
   9   6   3       19.73       17.04      5.46 o 
  10   6   3       10.60        6.00      5.10 o 
  11   6   3       28.96       29.86      7.39 o 
  12   6   3       14.19       -7.81      6.13 o 
 -14   7   3       92.55       91.41      9.33 o 
 -13   7   3      328.56      330.54     16.50 o 
 -12   7   3       20.53        9.90      3.97 o 
 -11   7   3       41.26       52.78      5.77 o 
 -10   7   3       29.93       20.12      4.34 o 
  -9   7   3      176.72      176.31      8.39 o 
  -8   7   3      627.10      581.08     13.71 o 
  -7   7   3       18.60       23.50      3.97 o 
  -6   7   3      187.86      167.77      7.25 o 
  -5   7   3      121.19      126.81      5.41 o 
  -4   7   3      123.08      106.21      4.94 o 
  -3   7   3      335.40      312.85      7.65 o 
  -2   7   3      107.98      107.43      8.64 o 
  -1   7   3      320.03      340.09     11.07 o 
   0   7   3      200.55      215.10      8.89 o 
   1   7   3       54.43       57.68      5.63 o 
   2   7   3       96.84      116.45     19.62 o 
   3   7   3     1061.87     1116.71     66.58 o 
   4   7   3     1105.27     1062.44     26.98 o 
   5   7   3       12.73       20.44      5.19 o 
   6   7   3       10.67        9.23      4.48 o 
   7   7   3       60.04       58.39      8.32 o 
   8   7   3       39.73       44.87      7.88 o 
   9   7   3       33.66       44.02      8.19 o 
  10   7   3      132.42      117.38     12.52 o 
  11   7   3       57.91       56.00      9.82 o 
 -13   8   3       18.11       12.49      5.24 o 
 -12   8   3        2.67        7.52      4.33 o 
 -11   8   3       47.23       52.56      6.01 o 
 -10   8   3        3.94        6.47      4.86 o 
  -9   8   3      140.64      136.14      8.00 o 
  -8   8   3     1691.79     1606.16     24.87 o 
  -7   8   3        0.04       -0.25      3.74 o 
  -6   8   3        0.19        0.08      2.32 o 
  -5   8   3      788.31      814.12     19.95 o 
  -4   8   3       76.92       65.90      6.28 o 
  -3   8   3      949.33      956.26     13.72 o 
  -2   8   3      209.70      227.18      8.60 o 
  -1   8   3      153.12      128.75      7.97 o 
   0   8   3       68.63       68.84      6.58 o 
   1   8   3      240.61      207.44      9.75 o 
   2   8   3      606.39      628.31     25.57 o 
   3   8   3      699.12      732.31     22.44 o 
   4   8   3        0.69        5.92      4.53 o 
   5   8   3      264.78      298.88     15.02 o 
   6   8   3       44.80       48.79      8.21 o 
   7   8   3      329.85      370.62     27.32 o 
   8   8   3      154.33      167.15     13.75 o 
   9   8   3       52.56       47.42      9.27 o 
  10   8   3      121.54      127.22     13.91 o 
  11   8   3        0.83        0.51      5.64 o 
 -12   9   3       51.02       54.34      9.17 o 
 -11   9   3       65.50       63.82      8.19 o 
 -10   9   3       92.46      104.97      7.81 o 
  -9   9   3      310.38      304.72     17.25 o 
  -8   9   3       96.48       93.14      6.88 o 
  -7   9   3       67.19       67.60      6.58 o 
  -6   9   3        3.94        6.31      3.43 o 
  -5   9   3        0.94       -2.54      2.31 o 
  -4   9   3      404.16      397.35     10.53 o 
  -3   9   3      579.62      578.02     12.63 o 
  -2   9   3      871.47      863.49     17.26 o 
  -1   9   3        7.82       13.73      5.32 o 
   0   9   3      614.56      570.06     24.22 o 
   1   9   3      827.11      841.58     20.21 o 
   2   9   3      890.04      955.73     21.91 o 
   3   9   3      446.42      409.57     14.16 o 
   4   9   3      137.45      129.86     11.63 o 
   5   9   3        3.05        2.39      8.36 o 
   6   9   3        1.12        1.72      5.26 o 
   7   9   3        9.71        1.95      5.20 o 
   8   9   3       95.22       95.39     11.74 o 
   9   9   3       62.00       64.73     12.76 o 
  10   9   3        6.22        5.11      7.46 o 
 -12  10   3      145.99      162.49     10.06 o 
 -11  10   3        1.64        3.25      3.85 o 
 -10  10   3       17.59       27.26      5.86 o 
  -9  10   3        0.28        2.25      3.24 o 
  -8  10   3       19.50       15.57      4.41 o 
  -7  10   3      513.47      527.66     36.30 o 
  -6  10   3       11.02        8.84      3.86 o 
  -5  10   3      115.28      127.26      8.53 o 
  -4  10   3      410.71      403.99     14.42 o 
  -3  10   3      186.86      217.44      9.55 o 
  -2  10   3        5.18        8.02      3.76 o 
  -1  10   3      444.74      446.75     14.92 o 
   0  10   3        0.44        5.50      3.83 o 
   1  10   3        2.63        3.35      3.74 o 
   2  10   3      406.57      390.20     21.57 o 
   3  10   3      126.98      107.33      9.08 o 
   4  10   3       16.09       33.40      7.85 o 
   5  10   3      269.19      227.61     15.74 o 
   6  10   3       93.17      102.98     12.10 o 
   7  10   3      154.72      178.13     15.34 o 
   8  10   3       32.85       23.95      8.06 o 
   9  10   3      103.19      124.07     14.68 o 
 -11  11   3        7.03        6.10      4.20 o 
 -10  11   3       44.06       71.96      8.68 o 
  -9  11   3       42.85       45.56      7.23 o 
  -8  11   3        1.74        6.09      4.80 o 
  -7  11   3       53.75       62.16      6.95 o 
  -6  11   3       27.40       31.33      6.48 o 
  -5  11   3       21.87       18.95      5.43 o 
  -4  11   3        0.73       -5.13      3.88 o 
  -3  11   3       92.31       74.03      6.93 o 
  -2  11   3      273.81      257.03     10.70 o 
  -1  11   3       99.78      117.93      9.63 o 
   0  11   3      387.32      337.15     13.73 o 
   1  11   3        0.76       -1.17      3.73 o 
   2  11   3      101.16      106.37     11.99 o 
   3  11   3       76.32       66.03     10.20 o 
   4  11   3       96.86       96.09     11.86 o 
   5  11   3       56.12       58.59     15.88 o 
   6  11   3        2.97        2.46      6.02 o 
   7  11   3       21.53        9.72      6.85 o 
   8  11   3      120.85      119.08     14.63 o 
  -9  12   3       55.28       60.30      6.55 o 
  -8  12   3       21.07       24.25      5.58 o 
  -7  12   3       41.45       40.90      6.53 o 
  -6  12   3       57.66       54.62      7.09 o 
  -5  12   3       55.79       52.89      6.58 o 
  -4  12   3      238.79      267.15     13.60 o 
  -3  12   3      248.37      255.61     11.36 o 
  -2  12   3       12.32        9.15      4.61 o 
  -1  12   3      127.58      127.15     13.30 o 
   0  12   3       11.31        6.90      5.05 o 
   1  12   3        6.98        6.58      6.86 o 
   2  12   3        8.46       24.33      9.31 o 
   3  12   3       90.66       97.28     12.59 o 
   4  12   3        0.19        2.03      6.25 o 
   5  12   3       96.11       92.35     32.70 o 
   6  12   3       99.35      101.52     13.28 o 
   7  12   3      106.21      134.58     15.60 o 
  -8  13   3       75.47       77.72     10.24 o 
  -7  13   3        2.85        2.28      6.91 o 
  -6  13   3       11.06        8.08      5.49 o 
  -5  13   3        7.13        7.81      5.02 o 
  -4  13   3        0.02        2.32      7.07 o 
  -3  13   3       51.66       68.78      8.67 o 
  -2  13   3      126.52      157.78     10.10 o 
  -1  13   3       18.50       26.86     22.23 o 
   0  13   3      144.25      167.31     20.45 o 
   1  13   3        7.78       13.24      8.90 o 
   2  13   3      199.59      187.68     15.97 o 
   3  13   3      124.62      141.14     15.11 o 
   4  13   3        0.25        3.53      9.61 o 
   5  13   3       20.42       19.98      8.44 o 
  -5  14   3        0.06       -0.93      9.70 o 
  -4  14   3        9.39       13.87      6.00 o 
  -3  14   3       89.27       96.58     19.19 o 
  -2  14   3        5.14        7.62      5.55 o 
  -1  14   3       21.51       30.16     15.45 o 
   0  14   3       18.45       38.36      9.63 o 
   1  14   3        2.83        8.85      7.96 o 
   2  14   3        0.72       -3.09      6.82 o 
   3  14   3       24.88       27.03      9.21 o 
 -15   0   4       14.36       20.60     10.78 o 
 -14   0   4     1157.44     1219.99     48.72 o 
 -13   0   4      299.83      319.22     23.10 o 
 -12   0   4      273.04      274.70     17.84 o 
 -11   0   4       64.12       59.82      7.56 o 
 -10   0   4       20.38       27.98      6.17 o 
  -9   0   4       73.89       72.91     20.35 o 
  -8   0   4     1976.84     1898.92     35.12 o 
  -7   0   4      527.12      458.38     14.67 o 
  -6   0   4     4727.34     4849.87     66.29 o 
  -5   0   4      756.35      856.54     19.19 o 
  -4   0   4     4818.43     5040.65     66.78 o 
  -3   0   4       29.17        9.13      3.60 o 
  -2   0   4     1000.64     1038.49     26.08 o 
  -1   0   4      654.78      623.34     12.05 o 
   0   0   4      138.61      110.35      6.33 o 
   1   0   4      244.92      241.50      9.95 o 
   2   0   4     6501.13     6790.18    102.64 o 
   3   0   4      615.56      524.98     14.86 o 
   4   0   4     1115.49     1104.96     34.31 o 
   5   0   4     1592.74     1647.35     31.75 o 
   6   0   4      344.33      359.33     13.88 o 
   7   0   4       12.79       11.14      4.33 o 
   8   0   4        6.31        1.37      3.42 o 
   9   0   4       10.53       15.43      5.30 o 
  10   0   4       14.01       10.95      4.97 o 
  11   0   4        8.25        3.12      4.97 o 
  12   0   4      123.74      166.37     18.55 o 
 -15   1   4        4.46        2.06      5.38 o 
 -14   1   4      111.78      117.36     12.49 o 
 -13   1   4        2.27        3.92      5.54 o 
 -12   1   4      121.77      131.51      8.86 o 
 -11   1   4      221.01      222.83     10.83 o 
 -10   1   4       21.61       19.75      3.68 o 
  -9   1   4     1013.21     1023.36     22.60 o 
  -8   1   4      747.42      656.97     13.08 o 
  -7   1   4     1034.79      952.47     15.61 o 
  -6   1   4       31.67       38.07      3.44 o 
  -5   1   4     1759.44     1864.52     19.79 o 
  -4   1   4     1077.48     1040.66     13.30 o 
  -3   1   4     3544.17     3665.29     40.17 o 
  -2   1   4      552.87      522.83     10.40 o 
  -1   1   4       55.33       62.84      3.75 o 
   0   1   4       49.34       41.48      4.45 o 
   1   1   4        0.85        0.66      1.30 o 
   2   1   4      244.03      244.70      6.63 o 
   3   1   4      704.98      654.49     11.77 o 
   4   1   4       66.09       64.53      6.61 o 
   5   1   4      241.18      227.27      7.40 o 
   6   1   4      541.56      528.67     14.31 o 
   7   1   4     1201.13     1213.57     20.07 o 
   8   1   4       21.93       21.08      3.78 o 
   9   1   4        6.82        6.55      2.91 o 
  10   1   4      181.42      183.76      9.19 o 
  11   1   4      106.68       99.49     13.02 o 
  12   1   4        1.27        3.71      7.97 o 
 -15   2   4       18.39       10.36      6.41 o 
 -14   2   4      170.68      192.18     11.52 o 
 -13   2   4      536.04      526.06     16.54 o 
 -12   2   4      611.41      564.24     16.46 o 
 -11   2   4      194.19      191.31     10.12 o 
 -10   2   4      594.88      620.35     16.33 o 
  -9   2   4      635.42      621.02     18.31 o 
  -8   2   4      466.17      449.25     11.38 o 
  -7   2   4      567.52      633.44     12.32 o 
  -6   2   4       11.27        9.35      2.23 o 
  -5   2   4      375.68      378.04      8.23 o 
  -4   2   4      613.31      652.24     11.71 o 
  -3   2   4      329.95      317.24      7.33 o 
  -2   2   4     5955.77     6062.41     60.67 o 
  -1   2   4        9.81        6.20      1.37 o 
   0   2   4        8.78        6.47      2.50 o 
   1   2   4     1376.21     1317.53     18.50 o 
   2   2   4     2012.36     1987.32     36.63 o 
   3   2   4      110.34      107.89      9.13 o 
   4   2   4       37.08       43.13      4.47 o 
   5   2   4        1.50       -0.34      1.78 o 
   6   2   4       25.23       28.73      3.67 o 
   7   2   4        0.09        0.77      2.33 o 
   8   2   4      159.63      169.44      8.32 o 
   9   2   4        1.93        2.14      3.48 o 
  10   2   4        0.16       -4.56      3.04 o 
  11   2   4       70.43       70.02      9.81 o 
  12   2   4       90.53       89.66     11.10 o 
 -15   3   4      403.20      418.54     34.72 o 
 -14   3   4       77.85       88.14      8.83 o 
 -13   3   4       22.53       15.00      4.98 o 
 -12   3   4       46.11       44.47      6.34 o 
 -11   3   4       49.24       61.33      6.89 o 
 -10   3   4       14.24       16.45      4.33 o 
  -9   3   4      151.40      173.53      7.23 o 
  -8   3   4      180.04      167.18      8.63 o 
  -7   3   4     3643.38     3585.09     37.69 o 
  -6   3   4      657.86      590.16     12.06 o 
  -5   3   4     3167.72     3198.72     29.42 o 
  -4   3   4     4539.65     4610.38     48.93 o 
  -3   3   4      341.77      349.75      7.70 o 
  -2   3   4     1811.97     1920.09     21.75 o 
  -1   3   4      118.29      167.53      7.06 o 
   0   3   4      108.50      125.68      8.69 o 
   1   3   4     1406.05     1517.48     19.52 o 
   2   3   4      178.92      178.33      5.58 o 
   3   3   4      477.28      506.73     20.13 o 
   4   3   4       62.35       59.02      4.04 o 
   5   3   4      184.44      183.49     15.06 o 
   6   3   4     1077.96     1101.54     26.13 o 
   7   3   4      540.52      557.04     16.42 o 
   8   3   4        4.44        0.83      3.23 o 
   9   3   4       86.17       70.88      7.59 o 
  10   3   4        3.63        4.72      4.25 o 
  11   3   4      122.77      175.02     21.07 o 
  12   3   4       92.48       74.13     15.80 o 
 -15   4   4       26.11       34.52      6.68 o 
 -14   4   4      114.04      115.32      9.80 o 
 -13   4   4      134.09      161.48     10.73 o 
 -12   4   4      118.73      116.20      9.22 o 
 -11   4   4      100.25      110.58      8.75 o 
 -10   4   4      697.85      700.37     14.99 o 
  -9   4   4     1017.66      993.38     19.82 o 
  -8   4   4       16.98       14.83      3.16 o 
  -7   4   4      365.36      354.28      9.52 o 
  -6   4   4      303.45      337.96     19.31 o 
  -5   4   4       21.81       17.21      2.01 o 
  -4   4   4      158.02      168.56      5.51 o 
  -3   4   4      457.85      461.18      9.05 o 
  -2   4   4        0.45       11.41      1.77 o 
  -1   4   4      112.74      137.74     11.90 o 
   0   4   4     3207.61     3183.71     49.70 o 
   1   4   4     4633.28     4534.94     65.25 o 
   2   4   4     2940.78     2914.09     47.81 o 
   3   4   4       52.30       66.80      7.18 o 
   4   4   4      432.64      417.95     15.65 o 
   5   4   4       81.39       94.55      7.61 o 
   6   4   4      423.08      398.47     16.64 o 
   7   4   4       21.35       20.94      5.56 o 
   8   4   4        0.01        0.03      3.10 o 
   9   4   4        0.01       -1.59      2.92 o 
  10   4   4       39.09       33.98      7.46 o 
  11   4   4      202.77      228.52     23.55 o 
  12   4   4      208.01      211.82     22.89 o 
 -14   5   4       16.28       24.11      6.30 o 
 -13   5   4      111.05      113.89      9.65 o 
 -12   5   4        9.63       11.09      4.49 o 
 -11   5   4       19.79       13.82      4.64 o 
 -10   5   4       31.48       32.77      4.51 o 
  -9   5   4     1519.08     1449.46     27.38 o 
  -8   5   4      632.86      596.01     16.63 o 
  -7   5   4      167.49      150.53      6.78 o 
  -6   5   4        4.58        4.12      2.07 o 
  -5   5   4        4.60        2.22      1.66 o 
  -4   5   4      542.20      499.19      9.79 o 
  -3   5   4     1720.78     1681.70     17.62 o 
  -2   5   4      130.02      122.17      4.15 o 
  -1   5   4      220.67      237.72     10.69 o 
   0   5   4        7.55        8.02      3.24 o 
   1   5   4      477.40      409.43     21.70 o 
   2   5   4      841.06      937.10     23.74 o 
   3   5   4      300.79      308.90     13.41 o 
   4   5   4      108.46      130.43     10.17 o 
   5   5   4       66.81       63.14      8.00 o 
   6   5   4      269.99      248.27     13.21 o 
   7   5   4      322.06      346.63     13.47 o 
   8   5   4      125.11      132.26      9.87 o 
   9   5   4        8.59        6.70      4.29 o 
  10   5   4       15.38       25.65      7.05 o 
  11   5   4       65.54       55.32      9.20 o 
 -14   6   4      343.91      368.84     15.70 o 
 -13   6   4      136.41      155.06     19.07 o 
 -12   6   4        9.59        6.43      4.10 o 
 -11   6   4       16.98       15.49      5.11 o 
 -10   6   4       62.29       57.39      5.72 o 
  -9   6   4      942.57      915.56     17.93 o 
  -8   6   4      411.21      425.71     11.72 o 
  -7   6   4     1980.56     1949.25     26.59 o 
  -6   6   4       47.85       41.93      5.28 o 
  -5   6   4        9.41        8.99      2.23 o 
  -4   6   4      117.29      100.92      4.84 o 
  -3   6   4     1204.73     1199.09     15.54 o 
  -2   6   4      364.84      373.20     10.18 o 
  -1   6   4      104.98      109.00      7.15 o 
   0   6   4       47.53       53.27      6.45 o 
   1   6   4     1003.12      965.16     24.31 o 
   2   6   4      850.59      834.70     25.04 o 
   3   6   4      791.22      813.36     23.26 o 
   4   6   4      293.19      306.39     36.50 o 
   5   6   4       33.59       42.93     15.19 o 
   6   6   4      123.47      137.50     11.42 o 
   7   6   4       20.95       18.57      7.74 o 
   8   6   4       82.59       55.99      7.11 o 
   9   6   4       62.48       48.33      8.12 o 
  10   6   4        3.06        1.19      4.70 o 
  11   6   4        0.13       -0.66      5.38 o 
 -14   7   4       10.56       15.34      8.77 o 
 -13   7   4       28.30       31.37      6.46 o 
 -12   7   4       39.96       47.05     10.53 o 
 -11   7   4        0.01        0.23      4.01 o 
 -10   7   4        3.79        7.45      3.35 o 
  -9   7   4      249.62      280.51     10.06 o 
  -8   7   4      492.69      489.37     12.90 o 
  -7   7   4      415.72      406.77     11.31 o 
  -6   7   4       53.40       52.72      6.91 o 
  -5   7   4       34.19       30.62      3.74 o 
  -4   7   4      988.89     1022.58     18.41 o 
  -3   7   4      529.71      508.99     12.59 o 
  -2   7   4      435.23      429.19     11.47 o 
  -1   7   4      103.92      133.71      8.03 o 
   0   7   4      249.59      262.35     10.44 o 
   1   7   4        5.39        4.16      3.36 o 
   2   7   4       29.87       38.31     11.56 o 
   3   7   4      357.90      338.02     15.06 o 
   4   7   4      346.66      319.78     15.10 o 
   5   7   4       48.59       39.79      7.16 o 
   6   7   4      398.40      407.45     17.64 o 
   7   7   4      156.01      147.78     12.60 o 
   8   7   4       74.76       79.16      8.58 o 
   9   7   4        0.12        0.75      5.37 o 
  10   7   4       15.52        8.64      5.95 o 
  11   7   4       19.87       29.75     15.53 o 
 -13   8   4       83.07       80.93     11.35 o 
 -12   8   4      101.28      102.29      9.09 o 
 -11   8   4       56.89       49.31      6.14 o 
 -10   8   4        0.79        3.99      3.25 o 
  -9   8   4       36.50       37.34      4.95 o 
  -8   8   4       88.12       90.84      8.84 o 
  -7   8   4       63.35       60.36      5.60 o 
  -6   8   4      543.60      524.63     16.07 o 
  -5   8   4       13.33       10.98      3.22 o 
  -4   8   4        2.97        2.62      4.32 o 
  -3   8   4      114.15      107.90      7.10 o 
  -2   8   4       33.73       28.00      4.78 o 
  -1   8   4       14.63       24.12      4.99 o 
   0   8   4       30.75       35.06      5.26 o 
   1   8   4      395.00      417.46     13.89 o 
   2   8   4        7.22        8.56      4.41 o 
   3   8   4       79.38       98.99     12.16 o 
   4   8   4        3.98        6.64      4.53 o 
   5   8   4        0.10        1.25      5.51 o 
   6   8   4       84.01       81.10     20.10 o 
   7   8   4       19.91       16.32      5.91 o 
   8   8   4       23.14       24.07      7.25 o 
   9   8   4       13.98       20.28      8.58 o 
  10   8   4        6.40       -2.33      5.54 o 
 -12   9   4       28.57       41.19      6.54 o 
 -11   9   4       27.12       30.68      5.28 o 
 -10   9   4       13.55       15.88      4.24 o 
  -9   9   4        0.52        4.08      3.16 o 
  -8   9   4       10.58        0.83      3.85 o 
  -7   9   4        5.12        5.34      3.97 o 
  -6   9   4       68.71       81.73     12.54 o 
  -5   9   4       47.57       39.92      5.61 o 
  -4   9   4      451.35      465.05     13.67 o 
  -3   9   4        0.19        2.67      3.19 o 
  -2   9   4      152.69      140.79      9.42 o 
  -1   9   4      235.41      210.20     11.01 o 
   0   9   4        3.77       10.02      3.96 o 
   1   9   4      148.82      135.06      9.44 o 
   2   9   4       39.98       36.85      5.88 o 
   3   9   4      339.55      347.87     16.71 o 
   4   9   4      103.59      109.55     12.94 o 
   5   9   4       10.66        6.10      5.21 o 
   6   9   4       10.83       26.60      7.42 o 
   7   9   4       16.89       31.18      7.66 o 
   8   9   4        1.08        2.52      6.10 o 
   9   9   4       25.43       16.08      7.16 o 
 -11  10   4       14.18       20.50     10.37 o 
 -10  10   4       32.26       36.63      6.66 o 
  -9  10   4       27.54       36.33      6.98 o 
  -8  10   4       13.21        4.98      7.60 o 
  -7  10   4        0.21        0.40      3.38 o 
  -6  10   4      420.77      437.31     14.24 o 
  -5  10   4        3.26        3.56      3.66 o 
  -4  10   4       15.12        3.83      3.21 o 
  -3  10   4       19.51       21.53      5.54 o 
  -2  10   4        1.82        3.03      3.94 o 
  -1  10   4        0.34       -6.01      4.06 o 
   0  10   4        0.52       -4.74      5.34 o 
   1  10   4       73.51       75.72     10.26 o 
   2  10   4       71.41       76.28      8.25 o 
   3  10   4       33.69       35.44      6.45 o 
   4  10   4       65.04       64.02     11.78 o 
   5  10   4        3.06        1.16      5.03 o 
   6  10   4       41.31       16.31     10.59 o 
   7  10   4       96.15      100.26     12.84 o 
   8  10   4       11.95       17.65      7.47 o 
 -10  11   4       63.91       62.86     11.08 o 
  -9  11   4        5.00       12.06      5.03 o 
  -8  11   4       10.73        5.81      3.91 o 
  -7  11   4       72.81       65.13      8.33 o 
  -6  11   4        7.77       16.32      4.82 o 
  -5  11   4       58.78       60.26      7.13 o 
  -4  11   4        5.72        5.76      4.20 o 
  -3  11   4        2.64        5.38      4.86 o 
  -2  11   4       54.50       53.42      7.48 o 
  -1  11   4        0.85        1.75      4.49 o 
   0  11   4       11.48        7.89      5.90 o 
   1  11   4        3.76        3.59      4.24 o 
   2  11   4        2.91       -0.62      4.19 o 
   3  11   4      116.30       93.75     16.49 o 
   4  11   4       42.83       29.30      8.61 o 
   5  11   4       12.91       12.79      7.33 o 
   6  11   4       14.42       15.80     11.24 o 
   7  11   4        0.80        7.45      7.15 o 
  -9  12   4        1.75        9.20      5.03 o 
  -8  12   4       30.18       29.91     10.33 o 
  -7  12   4       48.07       56.33      7.26 o 
  -6  12   4       42.36       44.23      6.94 o 
  -5  12   4       39.37       40.04      7.41 o 
  -4  12   4        0.01       -3.13      4.08 o 
  -3  12   4        0.05        1.15      6.17 o 
  -2  12   4      206.08      177.28     12.33 o 
  -1  12   4       12.22       -1.28     10.98 o 
   0  12   4       24.61       22.33     11.40 o 
   1  12   4        2.85       -1.46      9.92 o 
   2  12   4        7.27        0.59      5.42 o 
   3  12   4      104.35      102.66     18.73 o 
   4  12   4       15.81       12.29      7.27 o 
   5  12   4        2.49       -0.90      8.58 o 
   6  12   4        0.36       -3.76      7.50 o 
  -7  13   4       12.15        8.43      5.21 o 
  -6  13   4       22.18       18.58     11.83 o 
  -5  13   4        0.22        2.03      4.69 o 
  -4  13   4       16.20       19.80     20.15 o 
  -3  13   4       47.11       29.45      9.51 o 
  -2  13   4        9.79        8.61      6.47 o 
  -1  13   4       82.07      111.85     22.19 o 
   0  13   4        6.05       -3.58      6.54 o 
   1  13   4       33.10       43.59     20.77 o 
   2  13   4       72.24       60.60     11.52 o 
   3  13   4       14.22       16.53     15.04 o 
   4  13   4        5.26        8.69      8.05 o 
  -4  14   4        1.26        2.91      7.23 o 
  -3  14   4       30.67       29.45      9.71 o 
  -2  14   4       63.64       61.02     14.95 o 
  -1  14   4       17.33       12.84     25.94 o 
   0  14   4       28.65       32.20      9.63 o 
   1  14   4       11.01       10.20      8.89 o 
 -15   1   5        1.98        8.22      6.04 o 
 -14   1   5      257.79      243.20     32.40 o 
 -13   1   5        4.46        7.59      4.35 o 
 -12   1   5        4.47        3.02      3.94 o 
 -11   1   5      155.44      149.45     10.68 o 
 -10   1   5      263.45      261.17      9.39 o 
  -9   1   5       97.30      106.81      7.56 o 
  -8   1   5      100.24       97.82      5.90 o 
  -7   1   5        0.08        0.24      1.74 o 
  -6   1   5      261.22      255.07      8.51 o 
  -5   1   5        0.99       -1.58      1.30 o 
  -4   1   5       71.99       65.15      4.24 o 
  -3   1   5     1722.55     1750.87     24.44 o 
  -2   1   5      926.87      923.68     16.22 o 
  -1   1   5      616.01      671.35     10.23 o 
   0   1   5      694.14      709.64     12.56 o 
   1   1   5       11.45       13.13      2.73 o 
   2   1   5       73.41       74.69      5.08 o 
   3   1   5        7.12       14.88      3.16 o 
   4   1   5      174.15      179.73      9.56 o 
   5   1   5      122.27      128.79      6.56 o 
   6   1   5       11.16        7.76      2.72 o 
   7   1   5       70.46       77.25      5.98 o 
   8   1   5       39.39       32.12      8.24 o 
   9   1   5        0.08        0.25      3.13 o 
  10   1   5       23.49       19.04      5.26 o 
  11   1   5        0.28        1.21      4.36 o 
 -15   2   5        1.68        4.18      5.47 o 
 -14   2   5        2.02        6.62      4.41 o 
 -13   2   5      199.13      183.13     13.20 o 
 -12   2   5      124.82      138.77      9.79 o 
 -11   2   5       68.56       65.97      7.09 o 
 -10   2   5       10.50        7.22      4.66 o 
  -9   2   5      120.84      127.61      8.49 o 
  -8   2   5        7.54        5.64      4.03 o 
  -7   2   5        2.21        2.26      2.10 o 
  -6   2   5      260.74      285.23      8.15 o 
  -5   2   5      184.03      183.23      5.65 o 
  -4   2   5        0.07       -0.12      1.63 o 
  -3   2   5      576.44      600.33     12.50 o 
  -2   2   5      178.82      187.02      5.97 o 
  -1   2   5        0.97        1.59      1.32 o 
   0   2   5       12.68       14.52      2.44 o 
   1   2   5      378.43      380.72     12.10 o 
   2   2   5       50.25       51.81      3.73 o 
   3   2   5        2.86        8.47      2.21 o 
   4   2   5       45.23       49.69      4.23 o 
   5   2   5      191.83      176.24     11.13 o 
   6   2   5      107.16      108.60      8.59 o 
   7   2   5        0.73       -3.06      2.55 o 
   8   2   5       17.79       13.99      4.53 o 
   9   2   5       39.52       40.40      6.44 o 
  10   2   5        0.07        1.08      4.10 o 
  11   2   5       10.24        2.75      5.54 o 
 -15   3   5       53.21       59.01      8.13 o 
 -14   3   5       60.37       48.16      7.39 o 
 -13   3   5       23.89       29.34      6.17 o 
 -12   3   5      108.42      130.31      9.81 o 
 -11   3   5        7.14        1.10      3.43 o 
 -10   3   5       39.31       32.02      6.04 o 
  -9   3   5        8.44        9.10      6.20 o 
  -8   3   5       62.00       57.01      5.88 o 
  -7   3   5        0.32        3.71      2.74 o 
  -6   3   5      532.63      534.52      9.71 o 
  -5   3   5      644.34      659.71     10.94 o 
  -4   3   5       20.89       22.73      2.87 o 
  -3   3   5      799.86      847.02     15.03 o 
  -2   3   5        6.39       10.54      2.44 o 
  -1   3   5      313.04      334.49      8.37 o 
   0   3   5      233.24      249.66      6.88 o 
   1   3   5      393.69      398.57     14.68 o 
   2   3   5        0.12        3.25      4.62 o 
   3   3   5       30.21       18.59      4.13 o 
   4   3   5        4.33       11.64      3.51 o 
   5   3   5      331.95      301.08     17.36 o 
   6   3   5       60.63       67.53      7.25 o 
   7   3   5      110.93       86.86      8.35 o 
   8   3   5       11.06        7.26      3.94 o 
   9   3   5      108.50      103.78      9.56 o 
  10   3   5       19.84       20.54      5.55 o 
  11   3   5        1.38       -5.12      4.88 o 
 -15   4   5      139.35      165.90     18.25 o 
 -14   4   5        9.66       13.29      5.51 o 
 -13   4   5       40.51       50.88      9.19 o 
 -12   4   5        1.82       -2.39      3.64 o 
 -11   4   5       31.31       40.43      6.44 o 
 -10   4   5        5.38        6.11      3.76 o 
  -9   4   5       68.36       58.13      7.57 o 
  -8   4   5     1133.53     1062.89     22.23 o 
  -7   4   5      775.93      785.33     17.68 o 
  -6   4   5      373.70      360.81     11.14 o 
  -5   4   5      309.47      321.52      8.38 o 
  -4   4   5     1105.73     1103.68     16.58 o 
  -3   4   5      142.81      152.89      5.31 o 
  -2   4   5       93.30      114.40     12.64 o 
  -1   4   5      876.29     1006.72     24.46 o 
   0   4   5      148.79      165.90      9.99 o 
   1   4   5      327.73      321.13     30.95 o 
   2   4   5      251.12      253.29     12.34 o 
   3   4   5      192.62      187.48     11.67 o 
   4   4   5      525.91      515.39     15.96 o 
   5   4   5        1.09        3.05      3.28 o 
   6   4   5      463.40      486.49     16.14 o 
   7   4   5       40.31       28.14      7.39 o 
   8   4   5       16.91       10.89      4.38 o 
   9   4   5       55.88       49.29     10.92 o 
  10   4   5        1.40        1.19      5.13 o 
  11   4   5       15.25       10.45      6.09 o 
 -14   5   5        1.11       -1.22      4.57 o 
 -13   5   5      168.73      192.15     12.23 o 
 -12   5   5      383.77      404.20     15.43 o 
 -11   5   5       10.76        5.55      4.17 o 
 -10   5   5      125.96      124.70      9.07 o 
  -9   5   5       29.31       24.30      5.06 o 
  -8   5   5      366.54      360.25     12.74 o 
  -7   5   5       26.83       22.12      4.28 o 
  -6   5   5      238.29      236.46     10.81 o 
  -5   5   5       27.80       26.89      3.18 o 
  -4   5   5       39.09       44.55      6.45 o 
  -3   5   5      573.01      573.31     13.28 o 
  -2   5   5      398.32      380.99     16.36 o 
  -1   5   5       38.11       44.21      6.18 o 
   0   5   5       26.22       26.79      5.91 o 
   1   5   5      261.50      261.28     12.61 o 
   2   5   5       58.75       48.30      9.26 o 
   3   5   5      209.76      179.71     20.47 o 
   4   5   5        8.52       10.60      4.46 o 
   5   5   5       70.76       67.86     11.27 o 
   6   5   5       44.41       53.42     11.75 o 
   7   5   5      119.70      109.27     15.56 o 
   8   5   5       10.62       16.19      5.14 o 
   9   5   5       31.97       25.65      5.75 o 
  10   5   5       30.23       14.41      6.27 o 
 -14   6   5       34.76       31.67     10.64 o 
 -13   6   5        0.58        1.17      4.98 o 
 -12   6   5       43.94       34.94      6.72 o 
 -11   6   5      109.99      125.26      9.75 o 
 -10   6   5       36.69       38.99      6.23 o 
  -9   6   5        9.08       11.85      5.80 o 
  -8   6   5       39.09       44.43      5.77 o 
  -7   6   5      403.42      386.34     12.60 o 
  -6   6   5      186.85      190.64     14.62 o 
  -5   6   5        9.00        7.88      3.87 o 
  -4   6   5      280.60      309.41      9.86 o 
  -3   6   5      136.72      138.36      7.20 o 
  -2   6   5        4.96       -2.98      2.08 o 
  -1   6   5       30.33       33.88      6.03 o 
   0   6   5      108.66      104.32      9.47 o 
   1   6   5      132.78      108.55      9.86 o 
   2   6   5      251.98      230.76     12.89 o 
   3   6   5       26.58       20.67      5.52 o 
   4   6   5      498.98      543.53     20.56 o 
   5   6   5        6.56       -0.80      3.25 o 
   6   6   5      255.13      251.16     12.86 o 
   7   6   5        2.29        1.95      3.75 o 
   8   6   5       62.73       67.70      8.69 o 
   9   6   5        3.75        5.22      4.43 o 
  10   6   5       62.85       55.44      9.67 o 
 -13   7   5      130.08      167.15     16.18 o 
 -12   7   5       23.13        9.15      5.33 o 
 -11   7   5        0.37        5.12      3.64 o 
 -10   7   5       41.53       41.56      6.80 o 
  -9   7   5      374.31      353.80     18.75 o 
  -8   7   5     1472.58     1443.96     27.76 o 
  -7   7   5       20.18       11.77      5.37 o 
  -6   7   5       74.19       95.46     10.28 o 
  -5   7   5       17.04       31.36      6.85 o 
  -4   7   5       49.96       62.80      5.55 o 
  -3   7   5      646.18      610.75     22.45 o 
  -2   7   5      208.74      192.03     15.01 o 
  -1   7   5       59.18       61.25      6.47 o 
   0   7   5       44.80       35.46      9.10 o 
   1   7   5      707.46      631.80     34.51 o 
   2   7   5     2294.01     2316.52     45.70 o 
   3   7   5      741.23      741.74     24.14 o 
   4   7   5      134.84      149.74     12.48 o 
   5   7   5      198.67      227.55     22.99 o 
   6   7   5       23.59       24.98      6.50 o 
   7   7   5        0.91       -1.76      3.50 o 
   8   7   5       13.60       12.11      4.84 o 
   9   7   5       25.47       19.03      6.98 o 
 -13   8   5      157.25      189.09     12.70 o 
 -12   8   5       18.42       15.35      6.06 o 
 -11   8   5       91.71       91.00      9.37 o 
 -10   8   5       40.69       28.58      5.94 o 
  -9   8   5       67.21       66.82      7.96 o 
  -8   8   5       69.10       65.43      9.97 o 
  -7   8   5      707.26      696.24     25.07 o 
  -6   8   5        0.90       -2.88      4.41 o 
  -5   8   5       62.04       86.37     11.22 o 
  -4   8   5      281.84      268.97     10.17 o 
  -3   8   5      541.12      562.93     14.52 o 
  -2   8   5      142.05      147.35      9.34 o 
  -1   8   5      159.89      151.10      9.54 o 
   0   8   5       21.83       25.66      4.83 o 
   1   8   5       19.23       14.62      9.51 o 
   2   8   5        3.84        3.54      4.29 o 
   3   8   5        4.61        0.74      4.02 o 
   4   8   5      193.47      193.15     22.28 o 
   5   8   5       13.46       10.64      5.22 o 
   6   8   5      117.09       90.39     11.08 o 
   7   8   5       77.03       97.25     12.01 o 
   8   8   5      149.44      173.14     16.48 o 
   9   8   5        4.55       -0.96      5.16 o 
 -12   9   5      246.56      276.42     16.20 o 
 -11   9   5       25.19       26.86     15.99 o 
 -10   9   5        1.87        4.62      4.32 o 
  -9   9   5        0.03        1.80      4.15 o 
  -8   9   5      180.58      189.09     12.06 o 
  -7   9   5        0.55       -1.82      4.97 o 
  -6   9   5       79.20       61.71      8.26 o 
  -5   9   5        3.08        3.99      4.36 o 
  -4   9   5       22.74       20.77      5.50 o 
  -3   9   5       57.00       53.82      8.06 o 
  -2   9   5      307.28      330.90     13.36 o 
  -1   9   5      229.90      231.83     11.77 o 
   0   9   5        5.65        2.89      3.79 o 
   1   9   5        3.89       12.85      4.24 o 
   2   9   5       30.34       33.25     14.66 o 
   3   9   5       14.47       16.23      8.12 o 
   4   9   5       25.15       21.91      6.78 o 
   5   9   5      100.02       65.96      9.96 o 
   6   9   5        3.53       -4.42      4.64 o 
   7   9   5        7.31        0.73      8.14 o 
   8   9   5        5.15        3.48      6.01 o 
 -11  10   5       11.53        3.12      5.19 o 
 -10  10   5        0.92       -1.10      8.08 o 
  -9  10   5        4.76        9.94      4.98 o 
  -8  10   5      256.88      229.67     13.51 o 
  -7  10   5      596.37      639.15     21.98 o 
  -6  10   5        9.69       17.67      8.70 o 
  -5  10   5      122.49      113.32     10.54 o 
  -4  10   5       28.51       17.23     16.17 o 
  -3  10   5      705.44      704.53     20.46 o 
  -2  10   5       92.49       99.85     12.99 o 
  -1  10   5       13.33        8.96      5.15 o 
   0  10   5        0.89       -4.57      3.45 o 
   1  10   5        1.25       -0.22      4.05 o 
   2  10   5       17.00       12.36      4.88 o 
   3  10   5      281.23      268.39     17.84 o 
   4  10   5      183.96      228.27     16.51 o 
   5  10   5       31.32       31.85      8.89 o 
   6  10   5       25.68       34.48     13.24 o 
   7  10   5       73.65       87.67     22.19 o 
 -10  11   5        0.09       -1.25      9.41 o 
  -9  11   5        4.54        3.95      4.72 o 
  -8  11   5       22.82       25.21      5.79 o 
  -7  11   5        6.19        1.69      5.10 o 
  -6  11   5       27.85       15.81      6.05 o 
  -5  11   5        0.00       -3.52      4.53 o 
  -4  11   5        1.67        5.84      6.43 o 
  -3  11   5        1.67        5.29      6.06 o 
  -2  11   5      613.23      640.99     20.35 o 
  -1  11   5       87.17       82.07      9.52 o 
   0  11   5       12.43        3.95      4.85 o 
   1  11   5       88.25      105.53     10.17 o 
   2  11   5       27.82       44.12      7.78 o 
   3  11   5      181.99      156.89     12.13 o 
   4  11   5        6.11       -1.54     13.42 o 
   5  11   5        9.23       14.12      7.18 o 
   6  11   5       20.46       22.07      8.17 o 
  -8  12   5       56.82       50.70      7.71 o 
  -7  12   5      211.14      225.15     15.50 o 
  -6  12   5       16.45       18.16      6.61 o 
  -5  12   5        8.44        0.67     16.19 o 
  -4  12   5        8.91        1.23      6.45 o 
  -3  12   5      122.30      149.07     16.71 o 
  -2  12   5       24.89       30.18      7.42 o 
  -1  12   5        8.59       11.09      6.13 o 
   0  12   5       60.39       83.09     10.17 o 
   1  12   5       12.79        4.66      7.33 o 
   2  12   5        6.05        0.59      6.39 o 
   3  12   5       78.91       79.08     12.52 o 
   4  12   5       23.05       26.62     13.79 o 
  -6  13   5       25.63       18.75      9.23 o 
  -5  13   5       20.30        9.59     11.04 o 
  -4  13   5        0.59       -7.38     17.43 o 
  -3  13   5        2.68       -0.88     10.07 o 
  -2  13   5      126.02      118.85     14.49 o 
  -1  13   5       67.55       53.94     10.17 o 
   0  13   5        0.94       -6.63      5.43 o 
   1  13   5        3.27      -12.70     13.26 o 
   2  13   5       55.49       79.65     17.74 o 
 -15   0   6       65.46       65.75     15.30 o 
 -14   0   6        2.39        5.04      7.84 o 
 -13   0   6      757.07      697.51     35.71 o 
 -12   0   6      269.59      282.13     21.59 o 
 -11   0   6      501.50      453.66     32.67 o 
 -10   0   6      200.09      184.15     12.45 o 
  -9   0   6      400.82      414.09     16.55 o 
  -8   0   6     1199.99     1148.84     27.64 o 
  -7   0   6        7.20        3.55      3.12 o 
  -6   0   6       20.71       24.74      6.06 o 
  -5   0   6      101.44      117.94     13.62 o 
  -4   0   6        0.53        1.05      2.78 o 
  -3   0   6      830.88      822.60     20.67 o 
  -2   0   6     1435.45     1543.23     24.83 o 
  -1   0   6      761.15      775.31     32.73 o 
   0   0   6       99.14      106.86      8.08 o 
   1   0   6        1.39        5.76      3.33 o 
   2   0   6     1857.81     1966.10     89.21 o 
   3   0   6      557.23      511.62     30.82 o 
   4   0   6        9.89        8.22      4.10 o 
   5   0   6        1.20        4.88      3.83 o 
   6   0   6        6.47       -0.24      7.48 o 
   7   0   6      266.29      263.39     26.70 o 
   8   0   6      396.53      357.49     28.81 o 
   9   0   6        0.02       -1.13      6.64 o 
  10   0   6       10.62       22.62     10.99 o 
 -15   1   6        7.13        8.25      7.21 o 
 -14   1   6      171.83      189.04     15.25 o 
 -13   1   6      180.69      224.22     20.64 o 
 -12   1   6       20.78       12.84      4.72 o 
 -11   1   6        8.65        9.04      4.04 o 
 -10   1   6       17.29       20.82      4.65 o 
  -9   1   6      194.28      211.02      8.69 o 
  -8   1   6      402.10      411.72     11.16 o 
  -7   1   6      940.47      961.86     23.86 o 
  -6   1   6      990.34      952.34     14.91 o 
  -5   1   6      668.77      666.36     13.31 o 
  -4   1   6     2003.60     2045.66     29.12 o 
  -3   1   6      861.40      869.74     16.73 o 
  -2   1   6      941.24      940.58     15.24 o 
  -1   1   6        0.17       -0.38      1.72 o 
   0   1   6      250.00      250.32      7.82 o 
   1   1   6       15.13       16.40      2.86 o 
   2   1   6       37.69       33.16      3.73 o 
   3   1   6      297.35      324.55     12.16 o 
   4   1   6      190.04      216.44     14.53 o 
   5   1   6       57.99       40.59      9.72 o 
   6   1   6        8.56        4.15      3.58 o 
   7   1   6      398.58      424.97     15.67 o 
   8   1   6      136.43      169.22     17.46 o 
   9   1   6       10.41        7.37      6.13 o 
  10   1   6       15.78       13.73      7.16 o 
 -15   2   6       46.28       35.76      8.67 o 
 -14   2   6        9.27       14.01      5.58 o 
 -13   2   6      563.24      568.11     18.51 o 
 -12   2   6      464.03      537.13     17.54 o 
 -11   2   6       78.07       70.38      7.69 o 
 -10   2   6       73.11       76.93     15.35 o 
  -9   2   6      148.04      162.12     10.49 o 
  -8   2   6      106.04       94.81      6.17 o 
  -7   2   6      300.71      315.19      9.45 o 
  -6   2   6      258.99      274.93      7.65 o 
  -5   2   6      326.02      356.38      9.55 o 
  -4   2   6       57.82       61.41      5.01 o 
  -3   2   6      442.17      455.08     10.39 o 
  -2   2   6      410.46      407.75      8.47 o 
  -1   2   6       14.10        6.51      2.44 o 
   0   2   6      141.64      145.90     10.02 o 
   1   2   6       85.51       78.64      6.96 o 
   2   2   6      620.10      637.08     17.35 o 
   3   2   6      396.87      395.11     15.63 o 
   4   2   6       10.33       12.05      3.74 o 
   5   2   6       24.71       28.18      5.31 o 
   6   2   6      282.98      293.89     13.51 o 
   7   2   6       98.49       76.61      8.18 o 
   8   2   6       87.45       74.42      8.38 o 
   9   2   6        0.01        0.68      4.20 o 
  10   2   6       12.85       15.69      7.50 o 
 -14   3   6        0.38        3.16      4.65 o 
 -13   3   6        1.83        1.73      4.46 o 
 -12   3   6       17.72       34.24      6.58 o 
 -11   3   6       14.18       11.22      4.34 o 
 -10   3   6       11.83        7.05      3.80 o 
  -9   3   6       27.52       25.19      4.80 o 
  -8   3   6     1555.25     1481.30     39.75 o 
  -7   3   6      654.58      594.57     19.34 o 
  -6   3   6       92.69       88.02      5.57 o 
  -5   3   6       91.21       95.94      5.95 o 
  -4   3   6      159.74      158.63      6.53 o 
  -3   3   6      884.50      928.81     15.50 o 
  -2   3   6      187.31      172.01     15.60 o 
  -1   3   6      233.24      224.08     21.13 o 
   0   3   6       91.86       82.13      8.25 o 
   1   3   6       47.04       36.83      6.09 o 
   2   3   6        7.71        3.46      2.96 o 
   3   3   6      732.87      786.44     20.37 o 
   4   3   6        9.99       14.81      5.19 o 
   5   3   6       22.17       19.68      4.71 o 
   6   3   6        9.39       10.98      3.96 o 
   7   3   6      336.14      333.89     14.67 o 
   8   3   6      144.34      150.15     16.37 o 
   9   3   6        0.72        6.04      4.87 o 
  10   3   6        0.08        4.61      4.78 o 
 -14   4   6       65.33       74.18      9.09 o 
 -13   4   6      210.24      220.49     12.98 o 
 -12   4   6      341.11      368.69     15.14 o 
 -11   4   6       85.66       87.20      9.49 o 
 -10   4   6        7.43        8.01      4.25 o 
  -9   4   6      546.27      544.07     16.31 o 
  -8   4   6      221.23      222.65     10.42 o 
  -7   4   6     1016.85      927.31     20.05 o 
  -6   4   6      457.64      489.00     14.93 o 
  -5   4   6       18.62       16.70      3.77 o 
  -4   4   6        3.64        3.37      2.80 o 
  -3   4   6      411.21      420.85     13.38 o 
  -2   4   6      308.85      309.93     19.93 o 
  -1   4   6      103.32      124.53     10.02 o 
   0   4   6       85.79      102.10      9.39 o 
   1   4   6      567.11      564.23     38.84 o 
   2   4   6      158.07      208.11     13.40 o 
   3   4   6     1080.69     1096.15     29.05 o 
   4   4   6      156.69      157.28     16.13 o 
   5   4   6      108.59      112.18      9.52 o 
   6   4   6       68.14       60.27      7.74 o 
   7   4   6        0.11       -2.20      3.47 o 
   8   4   6       12.98       12.21      5.16 o 
   9   4   6        0.33       -2.07      3.89 o 
  10   4   6        0.04       -0.31      4.74 o 
 -14   5   6       84.04       75.29      9.45 o 
 -13   5   6       19.68       14.94      5.93 o 
 -12   5   6        7.77        5.41      4.88 o 
 -11   5   6        3.05        2.83      3.98 o 
 -10   5   6       27.38       37.12      6.17 o 
  -9   5   6        9.93        7.45      7.90 o 
  -8   5   6      173.56      185.32      9.97 o 
  -7   5   6       70.23       88.98     17.57 o 
  -6   5   6      422.99      430.31     34.78 o 
  -5   5   6        0.05       -2.22      3.31 o 
  -4   5   6      616.16      612.22     14.77 o 
  -3   5   6      557.35      559.86     15.44 o 
  -2   5   6      259.33      231.23     12.39 o 
  -1   5   6       73.03       70.60      8.35 o 
   0   5   6       49.13       33.20      5.99 o 
   1   5   6      307.80      313.17     22.84 o 
   2   5   6       53.94       44.10      7.31 o 
   3   5   6      149.91      144.52     24.76 o 
   4   5   6       97.21       73.67     17.63 o 
   5   5   6        1.10       -2.11      3.15 o 
   6   5   6       23.40        9.35      4.74 o 
   7   5   6      222.18      249.96     14.06 o 
   8   5   6       11.65       14.99      5.81 o 
   9   5   6        4.71        7.07      5.29 o 
 -13   6   6       11.12        4.54      5.45 o 
 -12   6   6       34.38       14.38      5.43 o 
 -11   6   6      270.30      278.24     13.61 o 
 -10   6   6       20.96       24.40      5.41 o 
  -9   6   6      181.44      179.22     14.53 o 
  -8   6   6      155.83      153.07     13.24 o 
  -7   6   6       26.05        8.79      5.04 o 
  -6   6   6       53.79       64.93      9.10 o 
  -5   6   6       18.34       20.03      4.93 o 
  -4   6   6      258.06      263.82     10.05 o 
  -3   6   6       45.86       43.87      5.20 o 
  -2   6   6        1.96        3.54      2.96 o 
  -1   6   6      107.00      111.02     11.18 o 
   0   6   6        3.30        3.88      3.86 o 
   1   6   6      461.59      432.45     17.86 o 
   2   6   6      579.86      597.16     21.71 o 
   3   6   6       32.69       44.01     14.28 o 
   4   6   6        1.73        0.62      4.06 o 
   5   6   6        0.02        0.84      3.54 o 
   6   6   6       24.88       21.44      5.40 o 
   7   6   6        9.83       10.08      4.61 o 
   8   6   6        3.44        1.14      4.29 o 
   9   6   6        1.45        3.85      4.74 o 
 -13   7   6        7.53        6.40      7.95 o 
 -12   7   6       61.68       36.10     20.30 o 
 -11   7   6       36.18       37.65      9.85 o 
 -10   7   6        0.09        7.72      5.66 o 
  -9   7   6      301.39      307.20     17.99 o 
  -8   7   6      100.02       92.04     11.32 o 
  -7   7   6       48.63       40.45      9.55 o 
  -6   7   6      122.83      109.07     17.72 o 
  -5   7   6       35.26       27.18      6.98 o 
  -4   7   6      199.99      152.28      8.51 o 
  -3   7   6       89.38       93.09      7.15 o 
  -2   7   6      213.58      181.75     10.22 o 
  -1   7   6      349.81      360.22     13.87 o 
   0   7   6       31.12       27.26      7.86 o 
   1   7   6        0.05        3.63      4.13 o 
   2   7   6      191.93      205.13     14.21 o 
   3   7   6        2.30        0.14      4.06 o 
   4   7   6       34.44       48.92      8.12 o 
   5   7   6       14.23       12.71     11.78 o 
   6   7   6        4.42       -1.29      3.89 o 
   7   7   6       27.33       28.14      6.33 o 
   8   7   6       14.51       15.38      5.89 o 
 -12   8   6        5.47        5.36      7.27 o 
 -11   8   6       94.04       90.74     14.35 o 
 -10   8   6        5.43        9.02      7.94 o 
  -9   8   6       49.67       42.44     12.86 o 
  -8   8   6       25.85       15.13      7.25 o 
  -7   8   6      131.46      136.97     13.23 o 
  -6   8   6      113.13      123.89     10.89 o 
  -5   8   6        1.53       -1.99      3.61 o 
  -4   8   6       51.68       33.15      6.76 o 
  -3   8   6        4.71        9.37      3.91 o 
  -2   8   6       66.89       45.07      6.32 o 
  -1   8   6       28.40       21.89      4.78 o 
   0   8   6       12.96        8.14      3.88 o 
   1   8   6       13.37       24.74     16.70 o 
   2   8   6       51.48       41.67      7.82 o 
   3   8   6        0.89       -3.24      3.98 o 
   4   8   6      106.78      124.05     12.63 o 
   5   8   6       30.45       21.85      7.05 o 
   6   8   6       23.74       12.50      6.33 o 
   7   8   6       15.42        9.38      5.00 o 
 -11   9   6       81.19       87.73     13.00 o 
 -10   9   6        0.26       -6.11      5.54 o 
  -9   9   6       76.23       60.41     10.97 o 
  -8   9   6      204.18      181.08     15.85 o 
  -7   9   6       78.65       61.93      8.85 o 
  -6   9   6        0.93        4.91      4.49 o 
  -5   9   6       10.93        9.63      5.22 o 
  -4   9   6        9.02        4.68      4.26 o 
  -3   9   6        1.35       -3.97      4.93 o 
  -2   9   6      144.34      141.88     11.32 o 
  -1   9   6      167.83      214.27     30.00 o 
   0   9   6        4.20        4.27      4.06 o 
   1   9   6        6.61       10.36      5.24 o 
   2   9   6       36.37       34.51      7.91 o 
   3   9   6       18.18       10.59      8.04 o 
   4   9   6       17.20       12.93      8.91 o 
   5   9   6        0.89        6.23      5.56 o 
   6   9   6        8.13       19.08      6.73 o 
 -10  10   6        4.09       -2.07      6.73 o 
  -9  10   6       36.26       30.01      9.11 o 
  -8  10   6        2.24        4.80      6.02 o 
  -7  10   6        0.03        1.18      5.60 o 
  -6  10   6       62.79       60.25      8.79 o 
  -5  10   6       84.73       95.06     10.31 o 
  -4  10   6       19.15       11.25      6.38 o 
  -3  10   6       24.32       18.77      7.04 o 
  -2  10   6        7.45        1.67      5.82 o 
  -1  10   6        2.75       -1.46      3.85 o 
   0  10   6        0.33       -3.72      3.66 o 
   1  10   6        1.69       -2.94      4.09 o 
   2  10   6       14.76       16.54      5.53 o 
   3  10   6        6.98        0.08      9.31 o 
   4  10   6       13.23       10.68      6.79 o 
   5  10   6        1.92       -5.56      5.47 o 
  -8  11   6       20.59       11.80      7.38 o 
  -7  11   6        0.49       -3.98      6.96 o 
  -6  11   6       21.76       17.59      6.61 o 
  -5  11   6        0.01        2.02      6.40 o 
  -4  11   6       11.43        7.59      6.88 o 
  -3  11   6       43.49       64.71     11.36 o 
  -2  11   6       15.70        7.50      5.60 o 
  -1  11   6       69.88       53.86      8.34 o 
   0  11   6       43.94       25.63      8.16 o 
   1  11   6        0.02        9.11      5.32 o 
   2  11   6        0.30       -6.21      4.48 o 
   3  11   6       41.39       35.63      7.56 o 
   4  11   6       17.66        6.37      7.37 o 
  -6  12   6       21.24        0.93     10.25 o 
  -5  12   6      103.67       91.99     14.78 o 
  -4  12   6       27.11        9.14     14.57 o 
  -3  12   6       34.45       27.04     14.36 o 
  -2  12   6        5.36        7.46      6.86 o 
  -1  12   6       27.75       39.31     11.91 o 
   0  12   6        1.33       -3.35      5.02 o 
   1  12   6        0.09        4.88      5.67 o 
   2  12   6       16.09        7.90      6.09 o 
 -14   1   7        2.64        3.87      5.62 o 
 -13   1   7       55.85       44.42     10.46 o 
 -12   1   7        1.02       -5.44      3.63 o 
 -11   1   7      103.03      126.34      9.77 o 
 -10   1   7       43.03       48.50      6.40 o 
  -9   1   7        0.48        2.03      2.83 o 
  -8   1   7       54.41       67.13      5.74 o 
  -7   1   7       87.23       74.69      5.81 o 
  -6   1   7       20.87       22.02      3.33 o 
  -5   1   7      109.90      123.47      6.70 o 
  -4   1   7      169.53      156.73     12.13 o 
  -3   1   7      225.42      235.54      7.81 o 
  -2   1   7       52.31       61.44      5.09 o 
  -1   1   7       13.71       17.28      4.05 o 
   0   1   7        5.10        4.92      3.04 o 
   1   1   7      256.08      275.41     11.76 o 
   2   1   7        0.71        1.92      2.90 o 
   3   1   7        0.66        0.95      3.67 o 
   4   1   7        2.69        3.59      4.84 o 
   5   1   7        7.98       -0.52      7.28 o 
   6   1   7        0.00       -3.37      4.81 o 
   7   1   7        0.50        6.38      5.96 o 
   8   1   7        0.06        2.02      9.85 o 
   9   1   7       10.24        4.43      6.68 o 
 -14   2   7      159.04      138.47     14.41 o 
 -13   2   7        2.07       -3.52      4.47 o 
 -12   2   7        3.53       -0.13      4.31 o 
 -11   2   7        7.18        6.58      4.56 o 
 -10   2   7       63.25       56.15      6.86 o 
  -9   2   7       41.78       41.76      5.89 o 
  -8   2   7       55.31       67.11      6.80 o 
  -7   2   7       47.23       60.30      5.69 o 
  -6   2   7     1007.29     1006.93     21.23 o 
  -5   2   7      109.03      100.35      6.18 o 
  -4   2   7       98.79       85.56      6.71 o 
  -3   2   7       96.32       92.06      7.34 o 
  -2   2   7       31.94       39.71      6.55 o 
  -1   2   7        0.01        0.71      3.07 o 
   0   2   7      126.19      119.75     10.74 o 
   1   2   7        3.20       -3.52      2.53 o 
   2   2   7       78.06       77.75      7.81 o 
   3   2   7        3.22        3.34      3.41 o 
   4   2   7      276.51      314.84     13.85 o 
   5   2   7       73.48       58.32      7.57 o 
   6   2   7       25.74       20.42      5.41 o 
   7   2   7       76.48       66.58     11.74 o 
   8   2   7        9.10        5.76      6.75 o 
   9   2   7       23.03       13.52      8.23 o 
 -14   3   7        9.86        7.15      5.67 o 
 -13   3   7       13.38       18.10      5.87 o 
 -12   3   7       74.82       61.42     11.97 o 
 -11   3   7      180.13      163.70     10.98 o 
 -10   3   7       52.40       35.70     11.49 o 
  -9   3   7        0.75        0.25      3.17 o 
  -8   3   7       24.20       27.34      4.96 o 
  -7   3   7      177.56      172.23      9.34 o 
  -6   3   7      126.05      121.29     10.81 o 
  -5   3   7      198.27      199.82     13.08 o 
  -4   3   7       67.68       50.16      6.10 o 
  -3   3   7        0.75        6.53      3.37 o 
  -2   3   7       99.38      100.42     15.09 o 
  -1   3   7      242.40      229.60     13.28 o 
   0   3   7        0.04        0.62      3.22 o 
   1   3   7       17.44       16.14      4.63 o 
   2   3   7       10.60       10.71      4.24 o 
   3   3   7       41.26       48.24      6.80 o 
   4   3   7       53.41       69.72      7.91 o 
   5   3   7        0.81       -1.04      3.54 o 
   6   3   7       49.64       47.65      7.28 o 
   7   3   7       20.56       11.70      6.66 o 
   8   3   7        0.06       10.21      6.86 o 
 -13   4   7        0.22       -2.80      4.26 o 
 -12   4   7       37.47       36.76     12.86 o 
 -11   4   7       73.84       71.30      8.41 o 
 -10   4   7      228.54      252.28     12.66 o 
  -9   4   7      151.52      140.80      9.44 o 
  -8   4   7        4.29        3.98      4.71 o 
  -7   4   7       38.98       47.42      7.97 o 
  -6   4   7      449.65      480.16     19.68 o 
  -5   4   7        6.21        5.50      3.41 o 
  -4   4   7       63.03       60.13      6.01 o 
  -3   4   7        5.65        1.86      4.35 o 
  -2   4   7       95.98      114.69     12.43 o 
  -1   4   7        4.08        5.38      3.99 o 
   0   4   7      179.29      172.25     12.48 o 
   1   4   7       10.06        6.38      5.60 o 
   2   4   7      144.32      163.35     11.01 o 
   3   4   7        3.05       -0.72      3.65 o 
   4   4   7      107.05      108.47      9.98 o 
   5   4   7       73.25       73.66      8.72 o 
   6   4   7       10.01        6.16      4.58 o 
   7   4   7       11.81       14.48      5.46 o 
   8   4   7        5.85        4.69      4.71 o 
 -13   5   7      102.38      118.80     14.97 o 
 -12   5   7      136.17      149.63     15.20 o 
 -11   5   7       50.03       23.01      7.84 o 
 -10   5   7        0.35        7.42      9.39 o 
  -9   5   7        6.22       -1.03      4.70 o 
  -8   5   7        9.13        6.03      5.05 o 
  -7   5   7      363.88      378.50     18.13 o 
  -6   5   7       52.58       51.19      8.80 o 
  -5   5   7      332.68      332.03     17.19 o 
  -4   5   7       51.60       58.43      6.12 o 
  -3   5   7       46.98       48.02      7.29 o 
  -2   5   7      259.49      275.10     14.36 o 
  -1   5   7      275.39      275.81     29.09 o 
   0   5   7        7.94        3.90      8.94 o 
   1   5   7        1.81       -0.59      3.74 o 
   2   5   7      142.33      156.29     12.83 o 
   3   5   7      111.02       87.80      9.28 o 
   4   5   7      192.67      206.98     16.42 o 
   5   5   7       23.60       10.85      4.94 o 
   6   5   7       94.59       78.57      9.25 o 
   7   5   7        1.97        1.07      4.44 o 
   8   5   7        0.62        5.65      5.23 o 
 -12   6   7        0.74       -8.26      5.51 o 
 -11   6   7       37.53       41.56     10.20 o 
 -10   6   7      141.85      128.41     13.96 o 
  -9   6   7       16.55        6.93      6.52 o 
  -8   6   7       26.76       14.86      6.58 o 
  -7   6   7      109.93      115.63     12.27 o 
  -6   6   7      280.99      333.56     12.60 o 
  -5   6   7        4.41        4.27      4.03 o 
  -4   6   7       80.11       90.23      8.18 o 
  -3   6   7      232.85      212.74     11.29 o 
  -2   6   7      243.76      199.48     11.43 o 
  -1   6   7        4.98        0.36      4.51 o 
   0   6   7      187.19      177.88     13.22 o 
   1   6   7        0.20        0.69      3.99 o 
   2   6   7       81.08       85.17     10.59 o 
   3   6   7        2.04        3.87      4.68 o 
   4   6   7        4.11        5.05      4.25 o 
   5   6   7       48.09       51.35      9.57 o 
   6   6   7       52.56       54.43      8.31 o 
   7   6   7       50.49       53.56      8.34 o 
 -12   7   7      128.91       96.87     13.97 o 
 -11   7   7      259.67      284.93     19.91 o 
 -10   7   7        0.15       -1.29      5.76 o 
  -9   7   7        0.58        3.94      6.85 o 
  -8   7   7        6.00        8.78      9.10 o 
  -7   7   7       51.26       51.09      9.67 o 
  -6   7   7       30.23       48.00      7.95 o 
  -5   7   7        0.39        0.03      6.59 o 
  -4   7   7        2.74        3.36      3.70 o 
  -3   7   7        1.43       -4.29      2.99 o 
  -2   7   7      156.84      159.19     10.87 o 
  -1   7   7      476.80      497.39     20.28 o 
   0   7   7        4.83        5.89      4.68 o 
   1   7   7        7.70        1.60      4.38 o 
   2   7   7       15.66       23.89      8.54 o 
   3   7   7        0.05        2.36      5.01 o 
   4   7   7        0.00        4.77      5.09 o 
   5   7   7       11.19       14.07      5.43 o 
   6   7   7       32.07       22.40      6.46 o 
 -11   8   7       42.15       61.76     11.97 o 
 -10   8   7       92.45       92.45     13.34 o 
  -9   8   7        2.64        2.20      6.23 o 
  -8   8   7       47.35       33.70      8.73 o 
  -7   8   7      208.71      206.36     14.39 o 
  -6   8   7      273.65      288.31     15.95 o 
  -5   8   7        1.97        2.36      4.52 o 
  -4   8   7        2.29       -4.49      4.01 o 
  -3   8   7      218.92      224.40     12.08 o 
  -2   8   7       97.43      109.94      9.76 o 
  -1   8   7       13.67       12.70      4.66 o 
   0   8   7        1.74        4.10      4.62 o 
   1   8   7       31.77       18.34      6.26 o 
   2   8   7       30.02       15.88      6.16 o 
   3   8   7        6.19        5.32      4.85 o 
   4   8   7       70.70       68.75     10.56 o 
   5   8   7       18.26       26.83      7.73 o 
   6   8   7        7.82        5.82      5.21 o 
 -10   9   7        1.31       -1.22     10.85 o 
  -9   9   7       19.73       25.79     22.22 o 
  -8   9   7      104.08      110.85     14.40 o 
  -7   9   7       67.85       94.36     14.14 o 
  -6   9   7       25.66       11.31      8.11 o 
  -5   9   7       45.22       50.02      8.24 o 
  -4   9   7        1.16        0.54      5.12 o 
  -3   9   7       30.25       19.07      7.05 o 
  -2   9   7      214.30      215.92     12.49 o 
  -1   9   7       93.54      106.93      9.91 o 
   0   9   7        0.88        2.08      4.51 o 
   1   9   7       20.21       17.51      6.54 o 
   2   9   7      195.21      177.42     15.21 o 
   3   9   7      161.01      160.19     31.86 o 
   4   9   7       57.36       65.28     25.50 o 
   5   9   7        4.29       -0.65      5.54 o 
  -8  10   7       56.86       51.83      9.37 o 
  -7  10   7      360.16      420.25     19.69 o 
  -6  10   7       94.44       77.87     10.22 o 
  -5  10   7       28.31       34.09      9.21 o 
  -4  10   7       25.20       19.40      7.32 o 
  -3  10   7       14.79       13.13      9.09 o 
  -2  10   7      114.14      123.59     10.85 o 
  -1  10   7        0.03        1.12      4.27 o 
   0  10   7        0.98       -5.29      4.17 o 
   1  10   7        0.67       -5.09      4.14 o 
   2  10   7        2.34        3.17      4.74 o 
   3  10   7      117.28      139.13     14.87 o 
  -6  11   7       15.27        5.66      7.87 o 
  -5  11   7        0.05        4.52      6.84 o 
  -4  11   7        0.07        8.63      7.26 o 
  -3  11   7        1.84       10.49      6.75 o 
  -2  11   7       87.44       84.75     12.41 o 
  -1  11   7       55.96       63.41      9.24 o 
   0  11   7       43.55       29.00      7.97 o 
   1  11   7       11.79        7.90      5.62 o 
 -13   0   8        1.11        7.06      8.21 o 
 -12   0   8      466.11      492.41     30.32 o 
 -11   0   8      128.82      172.31     18.88 o 
 -10   0   8      169.28      173.53     18.06 o 
  -9   0   8      109.57      119.60     13.61 o 
  -8   0   8      134.94      116.12     10.68 o 
  -7   0   8        7.53       11.24      4.86 o 
  -6   0   8      261.34      246.35     13.23 o 
  -5   0   8      465.93      457.70     17.91 o 
  -4   0   8      490.31      503.17     15.13 o 
  -3   0   8        0.14       -0.01      3.06 o 
  -2   0   8      402.48      451.54     29.35 o 
  -1   0   8        2.69        2.87      6.57 o 
   0   0   8       61.11       82.89     16.74 o 
   1   0   8       95.72      100.34     18.86 o 
   2   0   8      227.15      244.63     26.80 o 
   3   0   8       64.36       52.35     14.85 o 
   4   0   8       11.65        1.53      9.23 o 
   5   0   8      132.08      154.30     24.46 o 
   6   0   8       52.79       58.28     16.85 o 
   7   0   8       34.81       31.16     14.74 o 
 -13   1   8       88.14       84.18     11.47 o 
 -12   1   8        0.42        3.87      5.45 o 
 -11   1   8        1.42        2.31      5.53 o 
 -10   1   8       46.59       39.61      6.33 o 
  -9   1   8       43.84       41.95      6.07 o 
  -8   1   8      227.98      228.35      9.74 o 
  -7   1   8      692.57      750.66     17.68 o 
  -6   1   8      231.82      241.82      8.05 o 
  -5   1   8      447.34      463.92     15.22 o 
  -4   1   8       52.66       50.62      5.55 o 
  -3   1   8     1086.55     1035.81     29.49 o 
  -2   1   8       50.47       56.73      6.91 o 
  -1   1   8       96.46       81.65      8.02 o 
   0   1   8       39.83       30.18      7.80 o 
   1   1   8       11.37        7.56      5.99 o 
   2   1   8        5.44        0.88      5.38 o 
   3   1   8      135.53      160.08     16.57 o 
   4   1   8       31.88       27.39      8.19 o 
   5   1   8       87.45       92.98     13.73 o 
   6   1   8       17.02       24.30      8.58 o 
   7   1   8        9.73        7.37      7.48 o 
 -13   2   8      135.07      146.71     19.46 o 
 -12   2   8      303.87      353.03     24.08 o 
 -11   2   8      146.02      158.13     12.13 o 
 -10   2   8       94.17      102.60      9.05 o 
  -9   2   8        0.31        2.68      3.73 o 
  -8   2   8      509.68      494.37     20.46 o 
  -7   2   8      132.46      118.32     11.45 o 
  -6   2   8       29.27       19.83      4.99 o 
  -5   2   8      168.82      164.47      7.89 o 
  -4   2   8      383.48      372.32     13.72 o 
  -3   2   8      127.18      118.64      7.89 o 
  -2   2   8      421.66      436.13     15.53 o 
  -1   2   8       99.79      108.05      9.17 o 
   0   2   8      195.15      217.94     11.91 o 
   1   2   8        0.11       -1.70      3.26 o 
   2   2   8      194.40      208.63     12.06 o 
   3   2   8      285.04      312.55     21.47 o 
   4   2   8      114.33      127.73     15.62 o 
   5   2   8       55.59       57.72     11.51 o 
   6   2   8        0.23       -1.25      5.47 o 
   7   2   8       48.25       28.61      9.50 o 
 -13   3   8       86.79      111.90     11.01 o 
 -12   3   8       47.93       56.69      8.44 o 
 -11   3   8        0.36        1.39      8.68 o 
 -10   3   8       54.45       74.97     10.95 o 
  -9   3   8       16.14       11.94      5.83 o 
  -8   3   8       48.18       59.59      9.12 o 
  -7   3   8       73.27       75.56      9.75 o 
  -6   3   8        4.45        2.53      4.28 o 
  -5   3   8      427.20      430.68     14.57 o 
  -4   3   8        1.08       -2.43      6.37 o 
  -3   3   8      307.38      350.24     26.08 o 
  -2   3   8      245.16      269.62     14.81 o 
  -1   3   8       15.44       10.74      4.36 o 
   0   3   8       27.63       28.68      5.73 o 
   1   3   8      177.74      194.68     19.26 o 
   2   3   8        3.12        6.22      3.99 o 
   3   3   8        6.32       -0.20      7.57 o 
   4   3   8       16.47        7.22      6.05 o 
   5   3   8        1.53        1.37      5.88 o 
   6   3   8        2.82        5.90      6.21 o 
   7   3   8       12.81       24.49      9.90 o 
 -12   4   8      109.76       96.15     16.87 o 
 -11   4   8      210.43      203.84     21.38 o 
 -10   4   8      120.11      111.28     12.84 o 
  -9   4   8       82.35       76.18     11.08 o 
  -8   4   8       96.80       82.62     11.46 o 
  -7   4   8        0.06       -2.74      8.81 o 
  -6   4   8       18.35       12.50      6.06 o 
  -5   4   8       21.87       15.73      4.86 o 
  -4   4   8       19.37       20.59      4.78 o 
  -3   4   8        9.33       11.38      5.02 o 
  -2   4   8       59.28       72.12     18.50 o 
  -1   4   8       78.77       94.34     10.55 o 
   0   4   8       65.66       73.15      9.78 o 
   1   4   8       31.81       42.27      7.94 o 
   2   4   8       55.44       54.43      7.73 o 
   3   4   8        3.10        2.63      4.02 o 
   4   4   8       10.43       14.52      5.36 o 
   5   4   8       56.62       42.72      7.74 o 
   6   4   8        7.08        7.81      5.46 o 
 -12   5   8       11.86        6.22      7.44 o 
 -11   5   8        1.55        2.80      6.82 o 
 -10   5   8        1.73       -3.22     11.56 o 
  -9   5   8        7.80       12.14      6.62 o 
  -8   5   8       15.75       10.05      5.99 o 
  -7   5   8      157.80      137.83     13.22 o 
  -6   5   8       87.57       94.59      9.76 o 
  -5   5   8       46.00       36.36      6.97 o 
  -4   5   8       69.79       71.98      7.06 o 
  -3   5   8      130.12      123.02     10.00 o 
  -2   5   8      111.77       96.31     10.92 o 
  -1   5   8      107.19       78.44      9.91 o 
   0   5   8       33.09       33.69      7.50 o 
   1   5   8       35.52       28.74      6.78 o 
   2   5   8        0.03        3.51      4.03 o 
   3   5   8        4.13        6.55      4.34 o 
   4   5   8       52.43       58.04      8.67 o 
   5   5   8        0.35       -0.18      4.47 o 
   6   5   8        0.02       -2.32      4.19 o 
 -11   6   8      177.66      178.38     16.83 o 
 -10   6   8        8.63       -0.37      8.66 o 
  -9   6   8        7.34        2.31      5.66 o 
  -8   6   8       28.48       24.02      7.13 o 
  -7   6   8       27.96       18.32      5.23 o 
  -6   6   8      117.51      124.36     16.65 o 
  -5   6   8        0.34       -5.59      3.86 o 
  -4   6   8        0.07       -1.99      4.96 o 
  -3   6   8        7.29        8.08      4.37 o 
  -2   6   8        1.99        1.17      4.48 o 
  -1   6   8       12.42       17.57      5.99 o 
   0   6   8       61.61       60.83      9.14 o 
   1   6   8       12.36       13.58      5.97 o 
   2   6   8        1.26        4.65      5.04 o 
   3   6   8       54.50       51.83      8.00 o 
   4   6   8       19.07       14.57      5.74 o 
   5   6   8       13.96       12.47      7.85 o 
 -10   7   8        0.49       -5.35      5.94 o 
  -9   7   8        0.17       -1.33      8.30 o 
  -8   7   8       16.06       13.44      6.21 o 
  -7   7   8        9.98       12.30      5.77 o 
  -6   7   8      218.31      242.20     15.28 o 
  -5   7   8        0.20        2.96      4.56 o 
  -4   7   8        0.49        2.31      4.78 o 
  -3   7   8        0.01       -1.24      3.70 o 
  -2   7   8       17.54       19.59      5.79 o 
  -1   7   8       90.63       96.10     11.37 o 
   0   7   8        1.03        6.47      5.84 o 
   1   7   8        2.96       -1.32      5.77 o 
   2   7   8       25.87       21.21      7.04 o 
   3   7   8       11.88        5.51      6.06 o 
   4   7   8       12.65       10.82      5.62 o 
  -9   8   8        0.67       -8.67      6.90 o 
  -8   8   8       21.75       29.88      7.99 o 
  -7   8   8       76.43       61.22      9.33 o 
  -6   8   8       53.55       51.43      9.96 o 
  -5   8   8        4.46        0.69      4.76 o 
  -4   8   8      107.79       83.74     11.50 o 
  -3   8   8       52.02       44.05     10.65 o 
  -2   8   8        1.38        2.95      4.09 o 
  -1   8   8        6.51        4.83      4.50 o 
   0   8   8        0.88       -2.43      4.37 o 
   1   8   8        0.00        7.62      7.39 o 
   2   8   8       30.18       21.64     10.77 o 
   3   8   8       92.94       79.01     23.25 o 
  -8   9   8        6.05        1.78      6.22 o 
  -7   9   8       11.44        4.72      6.86 o 
  -6   9   8       12.04       10.33      6.37 o 
  -5   9   8        1.51       -3.51      5.42 o 
  -4   9   8        1.91        1.10      5.78 o 
  -3   9   8        2.31       -1.17      7.77 o 
  -2   9   8       17.92       18.97      5.84 o 
  -1   9   8      129.27      107.61     11.50 o 
   0   9   8       16.20        7.68      5.10 o 
   1   9   8       77.50       78.98     11.48 o 
   2   9   8        0.00        2.37      5.04 o 
  -6  10   8       11.25        2.64      6.57 o 
  -5  10   8       14.40       10.63      7.60 o 
  -4  10   8       26.53       10.98      7.28 o 
  -3  10   8        0.64        7.15      7.02 o 
  -2  10   8       46.87       38.48      9.55 o 
  -1  10   8        1.46        3.55      4.98 o 
   0  10   8       13.68       11.58      7.83 o 
 -12   1   9       16.62       15.86     10.12 o 
 -11   1   9       11.41       15.40      9.34 o 
 -10   1   9        9.50       17.39      6.64 o 
  -9   1   9       32.99       29.47      7.26 o 
  -8   1   9       20.41       17.86      6.49 o 
  -7   1   9       66.53       69.29      9.27 o 
  -6   1   9      153.72      155.55      9.48 o 
  -5   1   9       49.75       56.76      6.69 o 
  -4   1   9        0.01       -3.13      4.42 o 
  -3   1   9        0.17        1.49      5.23 o 
  -2   1   9       19.86       19.69      7.02 o 
  -1   1   9       81.61       78.20     12.11 o 
   0   1   9       22.91       23.77      7.79 o 
   1   1   9        0.16        1.46      6.86 o 
   2   1   9        1.57        0.49      5.92 o 
   3   1   9        1.86        1.23      5.95 o 
   4   1   9       30.04       25.23      9.63 o 
   5   1   9       11.84       20.16      8.38 o 
 -11   2   9        0.00       -2.16     14.44 o 
 -10   2   9       71.63       69.12     10.81 o 
  -9   2   9        4.98       -1.47      8.88 o 
  -8   2   9        1.36        5.10      5.31 o 
  -7   2   9       15.32        6.19      5.67 o 
  -6   2   9       52.72       65.67      9.59 o 
  -5   2   9        9.85        6.48      3.71 o 
  -4   2   9       11.35        9.78      3.97 o 
  -3   2   9       45.53       33.67      8.75 o 
  -2   2   9       12.69       12.64      6.67 o 
  -1   2   9       19.37       14.64      9.21 o 
   0   2   9      109.17      108.46     14.30 o 
   1   2   9        0.21        2.34      6.18 o 
   2   2   9        1.30        0.51      5.78 o 
   3   2   9        0.22       -3.63      5.66 o 
   4   2   9       10.75        8.33     14.71 o 
   5   2   9       12.99       13.55      8.30 o 
 -11   3   9       87.94      105.49     13.66 o 
 -10   3   9        1.15       -1.73      5.80 o 
  -9   3   9       19.80        8.32      5.78 o 
  -8   3   9        1.87        3.96      5.58 o 
  -7   3   9       21.93        6.40      5.80 o 
  -6   3   9       14.35       14.06      5.23 o 
  -5   3   9       41.29       53.70      7.64 o 
  -4   3   9       11.78        2.06      4.39 o 
  -3   3   9        1.49       -0.47      3.53 o 
  -2   3   9        6.24        7.84      4.45 o 
  -1   3   9      230.52      254.08     13.83 o 
   0   3   9        0.32       -5.18      3.46 o 
   1   3   9       53.82       47.75     10.52 o 
   2   3   9       14.41        7.57      6.64 o 
   3   3   9       25.39       30.16      9.52 o 
   4   3   9       88.42       91.45     14.44 o 
 -11   4   9        3.18      -10.62     12.00 o 
 -10   4   9       67.12       70.12     16.25 o 
  -9   4   9        1.84       -0.34      5.78 o 
  -8   4   9        3.72       10.63      6.35 o 
  -7   4   9        0.56       -3.25      3.58 o 
  -6   4   9       54.00       55.38      8.08 o 
  -5   4   9      126.73      119.54     10.72 o 
  -4   4   9       10.95        9.09      4.63 o 
  -3   4   9       10.94        8.28      8.49 o 
  -2   4   9      288.21      315.56     19.48 o 
  -1   4   9       42.00       36.35      6.94 o 
   0   4   9       70.84       63.71      8.48 o 
   1   4   9        0.88        0.65      4.12 o 
   2   4   9        4.30        0.87      6.19 o 
   3   4   9       28.10       26.05      8.44 o 
   4   4   9       14.25       24.72      9.21 o 
 -10   5   9       25.54       51.65     10.80 o 
  -9   5   9        0.01        0.01      5.49 o 
  -8   5   9        1.60       -1.45      5.41 o 
  -7   5   9        2.12        0.21      5.94 o 
  -6   5   9       22.41       13.18      5.59 o 
  -5   5   9      146.19      144.85     11.91 o 
  -4   5   9       11.54        8.95      6.13 o 
  -3   5   9        7.73        2.60      4.95 o 
  -2   5   9        8.09       -1.57      4.92 o 
  -1   5   9      270.43      262.78     17.11 o 
   0   5   9       77.54       83.42      9.91 o 
   1   5   9        3.84        9.27      5.57 o 
   2   5   9       10.93        6.09      4.99 o 
   3   5   9        2.83        3.61      5.00 o 
  -9   6   9        8.37        9.51      6.93 o 
  -8   6   9        1.68       -2.50      5.59 o 
  -7   6   9        0.92        4.93      5.53 o 
  -6   6   9      190.55      205.27     14.34 o 
  -5   6   9       38.26       43.76      9.50 o 
  -4   6   9        4.25        4.67      5.42 o 
  -3   6   9        1.24        2.52      4.33 o 
  -2   6   9       64.67       68.50     10.02 o 
  -1   6   9       48.51       37.66      8.61 o 
   0   6   9      101.76      102.21     12.61 o 
   1   6   9        0.80        4.07      5.37 o 
   2   6   9        0.66        3.49      5.03 o 
   3   6   9        1.17       -0.52      4.80 o 
  -8   7   9       26.73       27.75      7.55 o 
  -7   7   9        4.36       -6.51      5.68 o 
  -6   7   9        0.38        0.80      5.32 o 
  -5   7   9       78.10       50.83     10.36 o 
  -4   7   9       51.34       38.84      9.55 o 
  -3   7   9       50.00       37.59      9.29 o 
  -2   7   9        0.05       -1.12      3.88 o 
  -1   7   9      114.60      121.08     13.48 o 
   0   7   9       76.93       76.54     11.50 o 
   1   7   9        3.19        7.50      6.25 o 
  -6   8   9      145.01      178.94     14.85 o 
  -5   8   9       31.13       45.03     10.20 o 
  -4   8   9        0.10        3.69      6.07 o 
  -3   8   9        1.77        4.12      6.16 o 
  -2   8   9       25.31       20.12      5.99 o 
  -1   8   9       54.93       45.32      8.13 o 
   0   8   9       50.09       40.94      9.33 o 
  -8   0  10      146.61      134.15     21.26 o 
  -7   0  10      104.88      109.59     19.75 o 
  -6   0  10       56.30       53.08     15.35 o 
  -5   0  10      140.37      116.89     20.06 o 
  -4   0  10        9.37       11.49      9.89 o 
  -3   0  10       42.31       61.39     15.94 o 
  -2   0  10       81.64      120.88     22.13 o 
  -1   0  10       41.64       51.62     16.31 o 
   0   0  10       50.27       62.97     18.01 o 
   1   0  10       49.76       42.04     14.64 o 
   2   0  10       74.63       58.38     18.88 o 
  -9   1  10      106.67       94.45     18.57 o 
  -8   1  10        1.10       11.11     10.38 o 
  -7   1  10       34.90       20.60     12.24 o 
  -6   1  10       16.37       33.52      7.61 o 
  -5   1  10       10.64        8.17      6.39 o 
  -4   1  10      119.74      128.46     15.13 o 
  -3   1  10       37.04       36.18      9.42 o 
  -2   1  10      105.40      134.72     31.76 o 
  -1   1  10        1.77       -1.57      5.95 o 
   0   1  10       57.50       38.06     20.59 o 
   1   1  10       60.67       38.83     10.71 o 
   2   1  10       42.47       31.61     12.84 o 
  -9   2  10        9.30        7.87      6.71 o 
  -8   2  10       23.99       23.45      7.68 o 
  -7   2  10        5.62       -2.06      5.79 o 
  -6   2  10        5.34        1.90     10.00 o 
  -5   2  10       26.81       17.40      7.74 o 
  -4   2  10        0.96       -0.23      5.76 o 
  -3   2  10       70.35       70.26     19.62 o 
  -2   2  10       37.33       31.54      9.06 o 
  -1   2  10        2.47        6.75      6.72 o 
   0   2  10       28.26       34.77     25.01 o 
   1   2  10       46.59       43.39     12.88 o 
   2   2  10       28.36       20.05      8.76 o 
  -9   3  10        1.92        1.48      7.61 o 
  -8   3  10        0.89        1.32      4.32 o 
  -7   3  10       72.02       84.89     12.42 o 
  -6   3  10      111.27      108.78      9.35 o 
  -5   3  10       77.37       85.62      8.69 o 
  -4   3  10      108.85      113.12     14.29 o 
  -3   3  10       39.54       33.38      9.19 o 
  -2   3  10      107.15      137.28     16.00 o 
  -1   3  10       30.40       14.36      7.76 o 
   0   3  10       48.61       67.67     12.50 o 
   1   3  10        0.71       -1.32      6.19 o 
  -8   4  10        2.22        2.34      5.67 o 
  -7   4  10       25.63       22.10      7.11 o 
  -6   4  10        3.06       -2.26      5.84 o 
  -5   4  10        6.01       -3.28      5.54 o 
  -4   4  10       16.18        4.50      5.98 o 
  -3   4  10       27.00       31.00      6.87 o 
  -2   4  10        0.00       -0.58      5.80 o 
  -1   4  10       24.79       16.14      7.70 o 
   0   4  10        8.25        0.34      5.91 o 
   1   4  10       36.52       39.00     14.08 o 
  -7   5  10       33.09       31.37     12.97 o 
  -6   5  10       45.54       36.06      8.66 o 
  -5   5  10       36.02       30.76     10.39 o 
  -4   5  10       29.75       41.50     10.62 o 
  -3   5  10        2.68        1.41      4.72 o 
  -2   5  10       14.71       12.31      5.83 o 
  -1   5  10        3.61        7.58      5.35 o 
  -5   6  10        5.45        9.81      6.87 o 
  -4   6  10        0.00        1.19      6.34 o 
  -3   6  10        0.00        2.35      6.09 o 
                                                 
